# Supplementary material for: Novel interferon-sensitive genes unveiled by correlation-driven gene selection and systems biology
Source: Sci Rep. 2021 Sep 10;11:18043. doi: 10.1038/s41598-021-97258-8 (PMC8433181; doi:10.1038/s41598-021-97258-8)
Supplement: Supplementary file 2 — Supplementary Information 2. [file 41598_2021_97258_MOESM2_ESM.csv]

cell_line	interferon	ensembl_gene_id	gene_symbol	gene_biotype
Huh7	alfa	ENSG00000225886		antisense
Huh7	alfa	ENSG00000242539		antisense
Huh7	alfa	ENSG00000225963		antisense
Huh7	alfa	ENSG00000223960		antisense
Huh7	alfa	ENSG00000228318		antisense
Huh7	alfa	ENSG00000263069		antisense
Huh7	alfa	ENSG00000215068		antisense
Huh7	alfa	ENSG00000225377	NRSN2-AS1	antisense
Huh7	alfa	ENSG00000255031		antisense
Huh7	alfa	ENSG00000225075		antisense
Huh7	alfa	ENSG00000280007		antisense
Huh7	alfa	ENSG00000232498		antisense
Huh7	alfa	ENSG00000267270	PARD6G-AS1	antisense
Huh7	alfa	ENSG00000229873	OGFR-AS1	antisense
Huh7	alfa	ENSG00000269728		lincRNA
Huh7	alfa	ENSG00000269640		lincRNA
Huh7	alfa	ENSG00000272512		lincRNA
Huh7	alfa	ENSG00000245571		lincRNA
Huh7	alfa	ENSG00000260302		lincRNA
Huh7	alfa	ENSG00000253522	MIR146A	lincRNA
Huh7	alfa	ENSG00000262454		lincRNA
Huh7	alfa	ENSG00000260750		lincRNA
Huh7	alfa	ENSG00000258733		lincRNA
Huh7	alfa	ENSG00000251637		lincRNA
Huh7	alfa	ENSG00000228222		lincRNA
Huh7	alfa	ENSG00000243650	RN7SL834P	misc_RNA
Huh7	alfa	ENSG00000229644	NAMPTL	processed_pseudogene
Huh7	alfa	ENSG00000238000		processed_pseudogene
Huh7	alfa	ENSG00000225131	PSME2P2	processed_pseudogene
Huh7	alfa	ENSG00000229241	PNPT1P1	processed_pseudogene
Huh7	alfa	ENSG00000213500	LAP3P2	processed_pseudogene
Huh7	alfa	ENSG00000271550	BNIP3P11	processed_pseudogene
Huh7	alfa	ENSG00000241556		processed_pseudogene
Huh7	alfa	ENSG00000242262		processed_pseudogene
Huh7	alfa	ENSG00000258441	LINC00641	processed_transcript
Huh7	alfa	ENSG00000160710	ADAR	protein_coding
Huh7	alfa	ENSG00000138035	PNPT1	protein_coding
Huh7	alfa	ENSG00000115415	STAT1	protein_coding
Huh7	alfa	ENSG00000101347	SAMHD1	protein_coding
Huh7	alfa	ENSG00000173821	RNF213	protein_coding
Huh7	alfa	ENSG00000055332	EIF2AK2	protein_coding
Huh7	alfa	ENSG00000170581	STAT2	protein_coding
Huh7	alfa	ENSG00000121060	TRIM25	protein_coding
Huh7	alfa	ENSG00000188313	PLSCR1	protein_coding
Huh7	alfa	ENSG00000163840	DTX3L	protein_coding
Huh7	alfa	ENSG00000184979	USP18	protein_coding
Huh7	alfa	ENSG00000156587	UBE2L6	protein_coding
Huh7	alfa	ENSG00000138496	PARP9	protein_coding
Huh7	alfa	ENSG00000181381	DDX60L	protein_coding
Huh7	alfa	ENSG00000173193	PARP14	protein_coding
Huh7	alfa	ENSG00000187608	ISG15	protein_coding
Huh7	alfa	ENSG00000221963	APOL6	protein_coding
Huh7	alfa	ENSG00000111331	OAS3	protein_coding
Huh7	alfa	ENSG00000157601	MX1	protein_coding
Huh7	alfa	ENSG00000185745	IFIT1	protein_coding
Huh7	alfa	ENSG00000115267	IFIH1	protein_coding
Huh7	alfa	ENSG00000067066	SP100	protein_coding
Huh7	alfa	ENSG00000107201	DDX58	protein_coding
Huh7	alfa	ENSG00000059378	PARP12	protein_coding
Huh7	alfa	ENSG00000172936	MYD88	protein_coding
Huh7	alfa	ENSG00000105939	ZC3HAV1	protein_coding
Huh7	alfa	ENSG00000178685	PARP10	protein_coding
Huh7	alfa	ENSG00000168394	TAP1	protein_coding
Huh7	alfa	ENSG00000119917	IFIT3	protein_coding
Huh7	alfa	ENSG00000196116	TDRD7	protein_coding
Huh7	alfa	ENSG00000155629	PIK3AP1	protein_coding
Huh7	alfa	ENSG00000111335	OAS2	protein_coding
Huh7	alfa	ENSG00000002549	LAP3	protein_coding
Huh7	alfa	ENSG00000133106	EPSTI1	protein_coding
Huh7	alfa	ENSG00000135899	SP110	protein_coding
Huh7	alfa	ENSG00000166710	B2M	protein_coding
Huh7	alfa	ENSG00000126709	IFI6	protein_coding
Huh7	alfa	ENSG00000152778	IFIT5	protein_coding
Huh7	alfa	ENSG00000165806	CASP7	protein_coding
Huh7	alfa	ENSG00000108679	LGALS3BP	protein_coding
Huh7	alfa	ENSG00000089127	OAS1	protein_coding
Huh7	alfa	ENSG00000124201	ZNFX1	protein_coding
Huh7	alfa	ENSG00000137628	DDX60	protein_coding
Huh7	alfa	ENSG00000117228	GBP1	protein_coding
Huh7	alfa	ENSG00000138642	HERC6	protein_coding
Huh7	alfa	ENSG00000134321	RSAD2	protein_coding
Huh7	alfa	ENSG00000142089	IFITM3	protein_coding
Huh7	alfa	ENSG00000173786	CNP	protein_coding
Huh7	alfa	ENSG00000078081	LAMP3	protein_coding
Huh7	alfa	ENSG00000169245	CXCL10	protein_coding
Huh7	alfa	ENSG00000123609	NMI	protein_coding
Huh7	alfa	ENSG00000204592	HLA-E	protein_coding
Huh7	alfa	ENSG00000168016	TRANK1	protein_coding
Huh7	alfa	ENSG00000134326	CMPK2	protein_coding
Huh7	alfa	ENSG00000119922	IFIT2	protein_coding
Huh7	alfa	ENSG00000204525	HLA-C	protein_coding
Huh7	alfa	ENSG00000130303	BST2	protein_coding
Huh7	alfa	ENSG00000205413	SAMD9	protein_coding
Huh7	alfa	ENSG00000110446	SLC15A3	protein_coding
Huh7	alfa	ENSG00000140853	NLRC5	protein_coding
Huh7	alfa	ENSG00000135114	OASL	protein_coding
Huh7	alfa	ENSG00000128335	APOL2	protein_coding
Huh7	alfa	ENSG00000137959	IFI44L	protein_coding
Huh7	alfa	ENSG00000130589	HELZ2	protein_coding
Huh7	alfa	ENSG00000132274	TRIM22	protein_coding
Huh7	alfa	ENSG00000138646	HERC5	protein_coding
Huh7	alfa	ENSG00000105287	PRKD2	protein_coding
Huh7	alfa	ENSG00000231925	TAPBP	protein_coding
Huh7	alfa	ENSG00000173530	TNFRSF10D	protein_coding
Huh7	alfa	ENSG00000132256	TRIM5	protein_coding
Huh7	alfa	ENSG00000185880	TRIM69	protein_coding
Huh7	alfa	ENSG00000100342	APOL1	protein_coding
Huh7	alfa	ENSG00000164307	ERAP1	protein_coding
Huh7	alfa	ENSG00000140464	PML	protein_coding
Huh7	alfa	ENSG00000111912	NCOA7	protein_coding
Huh7	alfa	ENSG00000121858	TNFSF10	protein_coding
Huh7	alfa	ENSG00000108669	CYTH1	protein_coding
Huh7	alfa	ENSG00000013374	NUB1	protein_coding
Huh7	alfa	ENSG00000068079	IFI35	protein_coding
Huh7	alfa	ENSG00000182179	UBA7	protein_coding
Huh7	alfa	ENSG00000169429	CXCL8	protein_coding
Huh7	alfa	ENSG00000130813	C19orf66	protein_coding
Huh7	alfa	ENSG00000204267	TAP2	protein_coding
Huh7	alfa	ENSG00000204264	PSMB8	protein_coding
Huh7	alfa	ENSG00000152689	RASGRP3	protein_coding
Huh7	alfa	ENSG00000132109	TRIM21	protein_coding
Huh7	alfa	ENSG00000163644	PPM1K	protein_coding
Huh7	alfa	ENSG00000123240	OPTN	protein_coding
Huh7	alfa	ENSG00000000971	CFH	protein_coding
Huh7	alfa	ENSG00000132530	XAF1	protein_coding
Huh7	alfa	ENSG00000240065	PSMB9	protein_coding
Huh7	alfa	ENSG00000079385	CEACAM1	protein_coding
Huh7	alfa	ENSG00000185404	SP140L	protein_coding
Huh7	alfa	ENSG00000117226	GBP3	protein_coding
Huh7	alfa	ENSG00000116663	FBXO6	protein_coding
Huh7	alfa	ENSG00000026950	BTN3A1	protein_coding
Huh7	alfa	ENSG00000162654	GBP4	protein_coding
Huh7	alfa	ENSG00000105559	PLEKHA4	protein_coding
Huh7	alfa	ENSG00000086061	DNAJA1	protein_coding
Huh7	alfa	ENSG00000168062	BATF2	protein_coding
Huh7	alfa	ENSG00000172183	ISG20	protein_coding
Huh7	alfa	ENSG00000123992	DNPEP	protein_coding
Huh7	alfa	ENSG00000010030	ETV7	protein_coding
Huh7	alfa	ENSG00000164342	TLR3	protein_coding
Huh7	alfa	ENSG00000168404	MLKL	protein_coding
Huh7	alfa	ENSG00000118503	TNFAIP3	protein_coding
Huh7	alfa	ENSG00000177409	SAMD9L	protein_coding
Huh7	alfa	ENSG00000168297	PXK	protein_coding
Huh7	alfa	ENSG00000173702	MUC13	protein_coding
Huh7	alfa	ENSG00000182326	C1S	protein_coding
Huh7	alfa	ENSG00000137965	IFI44	protein_coding
Huh7	alfa	ENSG00000114450	GNB4	protein_coding
Huh7	alfa	ENSG00000105835	NAMPT	protein_coding
Huh7	alfa	ENSG00000092010	PSME1	protein_coding
Huh7	alfa	ENSG00000120539	MASTL	protein_coding
Huh7	alfa	ENSG00000117475	BLZF1	protein_coding
Huh7	alfa	ENSG00000234745	HLA-B	protein_coding
Huh7	alfa	ENSG00000106785	TRIM14	protein_coding
Huh7	alfa	ENSG00000186470	BTN3A2	protein_coding
Huh7	alfa	ENSG00000122643	NT5C3A	protein_coding
Huh7	alfa	ENSG00000100911	PSME2	protein_coding
Huh7	alfa	ENSG00000148468	FAM171A1	protein_coding
Huh7	alfa	ENSG00000151025	GPR158	protein_coding
Huh7	alfa	ENSG00000146859	TMEM140	protein_coding
Huh7	alfa	ENSG00000165949	IFI27	protein_coding
Huh7	alfa	ENSG00000137200	CMTR1	protein_coding
Huh7	alfa	ENSG00000064012	CASP8	protein_coding
Huh7	alfa	ENSG00000145623	OSMR	protein_coding
Huh7	alfa	ENSG00000113441	LNPEP	protein_coding
Huh7	alfa	ENSG00000166689	PLEKHA7	protein_coding
Huh7	alfa	ENSG00000178719	GRINA	protein_coding
Huh7	alfa	ENSG00000164308	ERAP2	protein_coding
Huh7	alfa	ENSG00000135148	TRAFD1	protein_coding
Huh7	alfa	ENSG00000169248	CXCL11	protein_coding
Huh7	alfa	ENSG00000114127	XRN1	protein_coding
Huh7	alfa	ENSG00000163545	NUAK2	protein_coding
Huh7	alfa	ENSG00000078018	MAP2	protein_coding
Huh7	alfa	ENSG00000164211	STARD4	protein_coding
Huh7	alfa	ENSG00000164761	TNFRSF11B	protein_coding
Huh7	alfa	ENSG00000133321	RARRES3	protein_coding
Huh7	alfa	ENSG00000115009	CCL20	protein_coding
Huh7	alfa	ENSG00000023445	BIRC3	protein_coding
Huh7	alfa	ENSG00000184898	RBM43	protein_coding
Huh7	alfa	ENSG00000213928	IRF9	protein_coding
Huh7	alfa	ENSG00000125347	IRF1	protein_coding
Huh7	alfa	ENSG00000120217	CD274	protein_coding
Huh7	alfa	ENSG00000196247	ZNF107	protein_coding
Huh7	alfa	ENSG00000180628	PCGF5	protein_coding
Huh7	alfa	ENSG00000155363	MOV10	protein_coding
Huh7	alfa	ENSG00000185885	IFITM1	protein_coding
Huh7	alfa	ENSG00000164136	IL15	protein_coding
Huh7	alfa	ENSG00000156966	B3GNT7	protein_coding
Huh7	alfa	ENSG00000079215	SLC1A3	protein_coding
Huh7	alfa	ENSG00000168310	IRF2	protein_coding
Huh7	alfa	ENSG00000136147	PHF11	protein_coding
Huh7	alfa	ENSG00000134716	CYP2J2	protein_coding
Huh7	alfa	ENSG00000100918	REC8	protein_coding
Huh7	alfa	ENSG00000108771	DHX58	protein_coding
Huh7	alfa	ENSG00000134470	IL15RA	protein_coding
Huh7	alfa	ENSG00000120549	KIAA1217	protein_coding
Huh7	alfa	ENSG00000198959	TGM2	protein_coding
Huh7	alfa	ENSG00000196954	CASP4	protein_coding
Huh7	alfa	ENSG00000060491	OGFR	protein_coding
Huh7	alfa	ENSG00000142677	IL22RA1	protein_coding
Huh7	alfa	ENSG00000162687	KCNT2	protein_coding
Huh7	alfa	ENSG00000142961	MOB3C	protein_coding
Huh7	alfa	ENSG00000234127	TRIM26	protein_coding
Huh7	alfa	ENSG00000173930	SLCO4C1	protein_coding
Huh7	alfa	ENSG00000149131	SERPING1	protein_coding
Huh7	alfa	ENSG00000155287	SLC25A28	protein_coding
Huh7	alfa	ENSG00000119487	MAPKAP1	protein_coding
Huh7	alfa	ENSG00000139083	ETV6	protein_coding
Huh7	alfa	ENSG00000159403	C1R	protein_coding
Huh7	alfa	ENSG00000104518	GSDMD	protein_coding
Huh7	alfa	ENSG00000214872	SMTNL1	protein_coding
Huh7	alfa	ENSG00000141682	PMAIP1	protein_coding
Huh7	alfa	ENSG00000197536	C5orf56	protein_coding
Huh7	alfa	ENSG00000136514	RTP4	protein_coding
Huh7	alfa	ENSG00000137752	CASP1	protein_coding
Huh7	alfa	ENSG00000130487	KLHDC7B	protein_coding
Huh7	alfa	ENSG00000144596	GRIP2	protein_coding
Huh7	alfa	ENSG00000162645	GBP2	protein_coding
Huh7	alfa	ENSG00000128394	APOBEC3F	protein_coding
Huh7	alfa	ENSG00000177989	ODF3B	protein_coding
Huh7	alfa	ENSG00000072858	SIDT1	protein_coding
Huh7	alfa	ENSG00000127666	TICAM1	protein_coding
Huh7	alfa	ENSG00000161091	MFSD12	protein_coding
Huh7	alfa	ENSG00000137842	TMEM62	protein_coding
Huh7	alfa	ENSG00000166016	ABTB2	protein_coding
Huh7	alfa	ENSG00000229474	PATL2	protein_coding
Huh7	alfa	ENSG00000172123	SLFN12	protein_coding
Huh7	alfa	ENSG00000184371	CSF1	protein_coding
Huh7	alfa	ENSG00000166801	FAM111A	protein_coding
Huh7	alfa	ENSG00000185201	IFITM2	protein_coding
Huh7	alfa	ENSG00000105402	NAPA	protein_coding
Huh7	alfa	ENSG00000163739	CXCL1	protein_coding
Huh7	alfa	ENSG00000181541	MAB21L2	protein_coding
Huh7	alfa	ENSG00000125826	RBCK1	protein_coding
Huh7	alfa	ENSG00000169871	TRIM56	protein_coding
Huh7	alfa	ENSG00000144852	NR1I2	protein_coding
Huh7	alfa	ENSG00000117266	CDK18	protein_coding
Huh7	alfa	ENSG00000151470	C4orf33	protein_coding
Huh7	alfa	ENSG00000111801	BTN3A3	protein_coding
Huh7	alfa	ENSG00000073605	GSDMB	protein_coding
Huh7	alfa	ENSG00000049192	ADAMTS6	protein_coding
Huh7	alfa	ENSG00000205364	MT1M	protein_coding
Huh7	alfa	ENSG00000205220	PSMB10	protein_coding
Huh7	alfa	ENSG00000110057	UNC93B1	protein_coding
Huh7	alfa	ENSG00000140511	HAPLN3	protein_coding
Huh7	alfa	ENSG00000163131	CTSS	protein_coding
Huh7	alfa	ENSG00000188613	NANOS1	protein_coding
Huh7	alfa	ENSG00000008441	NFIX	protein_coding
Huh7	alfa	ENSG00000135378	PRRG4	protein_coding
Huh7	alfa	ENSG00000112343	TRIM38	protein_coding
Huh7	alfa	ENSG00000157303	SUSD3	protein_coding
Huh7	alfa	ENSG00000174808	BTC	protein_coding
Huh7	alfa	ENSG00000206503	HLA-A	protein_coding
Huh7	alfa	ENSG00000163823	CCR1	protein_coding
Huh7	alfa	ENSG00000103056	SMPD3	protein_coding
Huh7	alfa	ENSG00000125148	MT2A	protein_coding
Huh7	alfa	ENSG00000137767	SQRDL	protein_coding
Huh7	alfa	ENSG00000259529	IRF9	protein_coding
Huh7	alfa	ENSG00000106302	HYAL4	protein_coding
Huh7	alfa	ENSG00000169894	MUC3A	protein_coding
Huh7	alfa	ENSG00000168497	SDPR	protein_coding
Huh7	alfa	ENSG00000263528	IKBKE	protein_coding
Huh7	alfa	ENSG00000122042	UBL3	protein_coding
Huh7	alfa	ENSG00000042980	ADAM28	protein_coding
Huh7	alfa	ENSG00000141655	TNFRSF11A	protein_coding
Huh7	alfa	ENSG00000128342	LIF	protein_coding
Huh7	alfa	ENSG00000121380	BCL2L14	protein_coding
Huh7	alfa	ENSG00000157873	TNFRSF14	protein_coding
Huh7	alfa	ENSG00000166741	NNMT	protein_coding
Huh7	alfa	ENSG00000139192	TAPBPL	protein_coding
Huh7	alfa	ENSG00000141664	ZCCHC2	protein_coding
Huh7	alfa	ENSG00000187583	PLEKHN1	protein_coding
Huh7	alfa	ENSG00000087085	ACHE	protein_coding
Huh7	alfa	ENSG00000156515	HK1	protein_coding
Huh7	alfa	ENSG00000107593	PKD2L1	protein_coding
Huh7	alfa	ENSG00000120341	SEC16B	protein_coding
Huh7	alfa	ENSG00000204397	CARD16	protein_coding
Huh7	alfa	ENSG00000138435	CHRNA1	protein_coding
Huh7	alfa	ENSG00000147168	IL2RG	protein_coding
Huh7	alfa	ENSG00000248713		protein_coding
Huh7	alfa	ENSG00000166278	C2	protein_coding
Huh7	alfa	ENSG00000129654	FOXJ1	protein_coding
Huh7	alfa	ENSG00000255398	HCAR3	protein_coding
Huh7	alfa	ENSG00000183397	C19orf71	protein_coding
Huh7	alfa	ENSG00000156500	FAM122C	protein_coding
Huh7	alfa	ENSG00000105967	TFEC	protein_coding
Huh7	alfa	ENSG00000025708	TYMP	protein_coding
Huh7	alfa	ENSG00000093134	VNN3	protein_coding
Huh7	alfa	ENSG00000174428	GTF2IRD2B	protein_coding
Huh7	alfa	ENSG00000182782	HCAR2	protein_coding
Huh7	alfa	ENSG00000104432	IL7	protein_coding
Huh7	alfa	ENSG00000197408	CYP2B6	protein_coding
Huh7	alfa	ENSG00000117834	SLC5A9	protein_coding
Huh7	alfa	ENSG00000214226	C17orf67	protein_coding
Huh7	alfa	ENSG00000155158	TTC39B	protein_coding
Huh7	alfa	ENSG00000108622	ICAM2	protein_coding
Huh7	alfa	ENSG00000178597	PSAPL1	protein_coding
Huh7	alfa	ENSG00000135374	ELF5	protein_coding
Huh7	alfa	ENSG00000081041	CXCL2	protein_coding
Huh7	alfa	ENSG00000167601	AXL	protein_coding
Huh7	alfa	ENSG00000185950	IRS2	protein_coding
Huh7	alfa	ENSG00000163121	NEURL3	protein_coding
Huh7	alfa	ENSG00000104213	PDGFRL	protein_coding
Huh7	alfa	ENSG00000177721	ANXA2R	protein_coding
Huh7	alfa	ENSG00000043355	ZIC2	protein_coding
Huh7	alfa	ENSG00000234965	SHISA8	protein_coding
Huh7	alfa	ENSG00000144820	GPR128	protein_coding
Huh7	alfa	ENSG00000133943	C14orf159	protein_coding
Huh7	alfa	ENSG00000255408	PCDHA3	protein_coding
Huh7	alfa	ENSG00000243649	CFB	protein_coding
Huh7	alfa	ENSG00000153933	DGKE	protein_coding
Huh7	alfa	ENSG00000186994	KANK3	protein_coding
Huh7	alfa	ENSG00000214140	PRCD	protein_coding
Huh7	alfa	ENSG00000272034	SNORD14A	snoRNA
Huh7	alfa	ENSG00000279861		TEC
Huh7	alfa	ENSG00000213492	NT5C3AP1	transcribed_processed_pseudogene
Huh7	alfa	ENSG00000186704	DTX2P1	transcribed_unprocessed_pseudogene
Huh7	alfa	ENSG00000257489		transcribed_unprocessed_pseudogene
Huh7	alfa	ENSG00000240216	CPHL1P	unitary_pseudogene
Huh7	alfa	ENSG00000230795	HLA-K	unprocessed_pseudogene
Huh7	alfa	ENSG00000206341	HLA-H	unprocessed_pseudogene
Huh7	beta	ENSG00000160710	ADAR	protein_coding
Huh7	beta	ENSG00000101347	SAMHD1	protein_coding
Huh7	beta	ENSG00000173821	RNF213	protein_coding
Huh7	beta	ENSG00000115415	STAT1	protein_coding
Huh7	beta	ENSG00000170581	STAT2	protein_coding
Huh7	beta	ENSG00000055332	EIF2AK2	protein_coding
Huh7	beta	ENSG00000121060	TRIM25	protein_coding
Huh7	beta	ENSG00000163840	DTX3L	protein_coding
Huh7	beta	ENSG00000188313	PLSCR1	protein_coding
Huh7	beta	ENSG00000184979	USP18	protein_coding
Huh7	beta	ENSG00000156587	UBE2L6	protein_coding
Huh7	beta	ENSG00000138496	PARP9	protein_coding
Huh7	beta	ENSG00000181381	DDX60L	protein_coding
Huh7	beta	ENSG00000173193	PARP14	protein_coding
Huh7	beta	ENSG00000187608	ISG15	protein_coding
Huh7	beta	ENSG00000111331	OAS3	protein_coding
Huh7	beta	ENSG00000157601	MX1	protein_coding
Huh7	beta	ENSG00000185745	IFIT1	protein_coding
Huh7	beta	ENSG00000138035	PNPT1	protein_coding
Huh7	beta	ENSG00000221963	APOL6	protein_coding
Huh7	beta	ENSG00000067066	SP100	protein_coding
Huh7	beta	ENSG00000107201	DDX58	protein_coding
Huh7	beta	ENSG00000115267	IFIH1	protein_coding
Huh7	beta	ENSG00000119917	IFIT3	protein_coding
Huh7	beta	ENSG00000059378	PARP12	protein_coding
Huh7	beta	ENSG00000168394	TAP1	protein_coding
Huh7	beta	ENSG00000196116	TDRD7	protein_coding
Huh7	beta	ENSG00000111335	OAS2	protein_coding
Huh7	beta	ENSG00000135899	SP110	protein_coding
Huh7	beta	ENSG00000178685	PARP10	protein_coding
Huh7	beta	ENSG00000089127	OAS1	protein_coding
Huh7	beta	ENSG00000105939	ZC3HAV1	protein_coding
Huh7	beta	ENSG00000172936	MYD88	protein_coding
Huh7	beta	ENSG00000155629	PIK3AP1	protein_coding
Huh7	beta	ENSG00000133106	EPSTI1	protein_coding
Huh7	beta	ENSG00000126709	IFI6	protein_coding
Huh7	beta	ENSG00000152778	IFIT5	protein_coding
Huh7	beta	ENSG00000117228	GBP1	protein_coding
Huh7	beta	ENSG00000137628	DDX60	protein_coding
Huh7	beta	ENSG00000108679	LGALS3BP	protein_coding
Huh7	beta	ENSG00000002549	LAP3	protein_coding
Huh7	beta	ENSG00000134321	RSAD2	protein_coding
Huh7	beta	ENSG00000142089	IFITM3	protein_coding
Huh7	beta	ENSG00000165806	CASP7	protein_coding
Huh7	beta	ENSG00000138642	HERC6	protein_coding
Huh7	beta	ENSG00000173786	CNP	protein_coding
Huh7	beta	ENSG00000078081	LAMP3	protein_coding
Huh7	beta	ENSG00000166710	B2M	protein_coding
Huh7	beta	ENSG00000168016	TRANK1	protein_coding
Huh7	beta	ENSG00000124201	ZNFX1	protein_coding
Huh7	beta	ENSG00000123609	NMI	protein_coding
Huh7	beta	ENSG00000169245	CXCL10	protein_coding
Huh7	beta	ENSG00000134326	CMPK2	protein_coding
Huh7	beta	ENSG00000205413	SAMD9	protein_coding
Huh7	beta	ENSG00000119922	IFIT2	protein_coding
Huh7	beta	ENSG00000137959	IFI44L	protein_coding
Huh7	beta	ENSG00000130303	BST2	protein_coding
Huh7	beta	ENSG00000204525	HLA-C	protein_coding
Huh7	beta	ENSG00000135114	OASL	protein_coding
Huh7	beta	ENSG00000130589	HELZ2	protein_coding
Huh7	beta	ENSG00000185880	TRIM69	protein_coding
Huh7	beta	ENSG00000204592	HLA-E	protein_coding
Huh7	beta	ENSG00000140853	NLRC5	protein_coding
Huh7	beta	ENSG00000138646	HERC5	protein_coding
Huh7	beta	ENSG00000110446	SLC15A3	protein_coding
Huh7	beta	ENSG00000173530	TNFRSF10D	protein_coding
Huh7	beta	ENSG00000132256	TRIM5	protein_coding
Huh7	beta	ENSG00000128335	APOL2	protein_coding
Huh7	beta	ENSG00000132274	TRIM22	protein_coding
Huh7	beta	ENSG00000164307	ERAP1	protein_coding
Huh7	beta	ENSG00000100342	APOL1	protein_coding
Huh7	beta	ENSG00000231925	TAPBP	protein_coding
Huh7	beta	ENSG00000105287	PRKD2	protein_coding
Huh7	beta	ENSG00000132109	TRIM21	protein_coding
Huh7	beta	ENSG00000111912	NCOA7	protein_coding
Huh7	beta	ENSG00000140464	PML	protein_coding
Huh7	beta	ENSG00000130813	C19orf66	protein_coding
Huh7	beta	ENSG00000068079	IFI35	protein_coding
Huh7	beta	ENSG00000169429	CXCL8	protein_coding
Huh7	beta	ENSG00000204267	TAP2	protein_coding
Huh7	beta	ENSG00000182179	UBA7	protein_coding
Huh7	beta	ENSG00000117226	GBP3	protein_coding
Huh7	beta	ENSG00000132530	XAF1	protein_coding
Huh7	beta	ENSG00000108669	CYTH1	protein_coding
Huh7	beta	ENSG00000204264	PSMB8	protein_coding
Huh7	beta	ENSG00000013374	NUB1	protein_coding
Huh7	beta	ENSG00000152689	RASGRP3	protein_coding
Huh7	beta	ENSG00000240065	PSMB9	protein_coding
Huh7	beta	ENSG00000121858	TNFSF10	protein_coding
Huh7	beta	ENSG00000168062	BATF2	protein_coding
Huh7	beta	ENSG00000163644	PPM1K	protein_coding
Huh7	beta	ENSG00000105559	PLEKHA4	protein_coding
Huh7	beta	ENSG00000116663	FBXO6	protein_coding
Huh7	beta	ENSG00000172183	ISG20	protein_coding
Huh7	beta	ENSG00000185404	SP140L	protein_coding
Huh7	beta	ENSG00000000971	CFH	protein_coding
Huh7	beta	ENSG00000026950	BTN3A1	protein_coding
Huh7	beta	ENSG00000106785	TRIM14	protein_coding
Huh7	beta	ENSG00000123240	OPTN	protein_coding
Huh7	beta	ENSG00000168404	MLKL	protein_coding
Huh7	beta	ENSG00000177409	SAMD9L	protein_coding
Huh7	beta	ENSG00000123992	DNPEP	protein_coding
Huh7	beta	ENSG00000010030	ETV7	protein_coding
Huh7	beta	ENSG00000164342	TLR3	protein_coding
Huh7	beta	ENSG00000137965	IFI44	protein_coding
Huh7	beta	ENSG00000186470	BTN3A2	protein_coding
Huh7	beta	ENSG00000125347	IRF1	protein_coding
Huh7	beta	ENSG00000234745	HLA-B	protein_coding
Huh7	beta	ENSG00000168297	PXK	protein_coding
Huh7	beta	ENSG00000258441	LINC00641	processed_transcript
Huh7	beta	ENSG00000079385	CEACAM1	protein_coding
Huh7	beta	ENSG00000163545	NUAK2	protein_coding
Huh7	beta	ENSG00000118503	TNFAIP3	protein_coding
Huh7	beta	ENSG00000182326	C1S	protein_coding
Huh7	beta	ENSG00000173702	MUC13	protein_coding
Huh7	beta	ENSG00000117475	BLZF1	protein_coding
Huh7	beta	ENSG00000113441	LNPEP	protein_coding
Huh7	beta	ENSG00000162654	GBP4	protein_coding
Huh7	beta	ENSG00000165949	IFI27	protein_coding
Huh7	beta	ENSG00000146859	TMEM140	protein_coding
Huh7	beta	ENSG00000122643	NT5C3A	protein_coding
Huh7	beta	ENSG00000092010	PSME1	protein_coding
Huh7	beta	ENSG00000225886		antisense
Huh7	beta	ENSG00000064012	CASP8	protein_coding
Huh7	beta	ENSG00000213928	IRF9	protein_coding
Huh7	beta	ENSG00000178719	GRINA	protein_coding
Huh7	beta	ENSG00000145623	OSMR	protein_coding
Huh7	beta	ENSG00000164308	ERAP2	protein_coding
Huh7	beta	ENSG00000114450	GNB4	protein_coding
Huh7	beta	ENSG00000100911	PSME2	protein_coding
Huh7	beta	ENSG00000136147	PHF11	protein_coding
Huh7	beta	ENSG00000137200	CMTR1	protein_coding
Huh7	beta	ENSG00000067082	KLF6	protein_coding
Huh7	beta	ENSG00000078018	MAP2	protein_coding
Huh7	beta	ENSG00000151025	GPR158	protein_coding
Huh7	beta	ENSG00000185885	IFITM1	protein_coding
Huh7	beta	ENSG00000100918	REC8	protein_coding
Huh7	beta	ENSG00000269640		lincRNA
Huh7	beta	ENSG00000184898	RBM43	protein_coding
Huh7	beta	ENSG00000023445	BIRC3	protein_coding
Huh7	beta	ENSG00000060491	OGFR	protein_coding
Huh7	beta	ENSG00000120217	CD274	protein_coding
Huh7	beta	ENSG00000156966	B3GNT7	protein_coding
Huh7	beta	ENSG00000133321	RARRES3	protein_coding
Huh7	beta	ENSG00000164136	IL15	protein_coding
Huh7	beta	ENSG00000166689	PLEKHA7	protein_coding
Huh7	beta	ENSG00000155363	MOV10	protein_coding
Huh7	beta	ENSG00000134716	CYP2J2	protein_coding
Huh7	beta	ENSG00000169248	CXCL11	protein_coding
Huh7	beta	ENSG00000104518	GSDMD	protein_coding
Huh7	beta	ENSG00000197536	C5orf56	protein_coding
Huh7	beta	ENSG00000155287	SLC25A28	protein_coding
Huh7	beta	ENSG00000142961	MOB3C	protein_coding
Huh7	beta	ENSG00000134470	IL15RA	protein_coding
Huh7	beta	ENSG00000161091	MFSD12	protein_coding
Huh7	beta	ENSG00000162687	KCNT2	protein_coding
Huh7	beta	ENSG00000137842	TMEM62	protein_coding
Huh7	beta	ENSG00000127666	TICAM1	protein_coding
Huh7	beta	ENSG00000163739	CXCL1	protein_coding
Huh7	beta	ENSG00000108771	DHX58	protein_coding
Huh7	beta	ENSG00000213500	LAP3P2	processed_pseudogene
Huh7	beta	ENSG00000142677	IL22RA1	protein_coding
Huh7	beta	ENSG00000242539		antisense
Huh7	beta	ENSG00000166016	ABTB2	protein_coding
Huh7	beta	ENSG00000184371	CSF1	protein_coding
Huh7	beta	ENSG00000177989	ODF3B	protein_coding
Huh7	beta	ENSG00000106829	TLE4	protein_coding
Huh7	beta	ENSG00000269728		lincRNA
Huh7	beta	ENSG00000125826	RBCK1	protein_coding
Huh7	beta	ENSG00000169871	TRIM56	protein_coding
Huh7	beta	ENSG00000151470	C4orf33	protein_coding
Huh7	beta	ENSG00000225963		antisense
Huh7	beta	ENSG00000130487	KLHDC7B	protein_coding
Huh7	beta	ENSG00000162772	ATF3	protein_coding
Huh7	beta	ENSG00000229241	PNPT1P1	processed_pseudogene
Huh7	beta	ENSG00000157303	SUSD3	protein_coding
Huh7	beta	ENSG00000163823	CCR1	protein_coding
Huh7	beta	ENSG00000159403	C1R	protein_coding
Huh7	beta	ENSG00000114268	PFKFB4	protein_coding
Huh7	beta	ENSG00000110057	UNC93B1	protein_coding
Huh7	beta	ENSG00000139083	ETV6	protein_coding
Huh7	beta	ENSG00000168310	IRF2	protein_coding
Huh7	beta	ENSG00000144596	GRIP2	protein_coding
Huh7	beta	ENSG00000136514	RTP4	protein_coding
Huh7	beta	ENSG00000128394	APOBEC3F	protein_coding
Huh7	beta	ENSG00000238000		processed_pseudogene
Huh7	beta	ENSG00000214872	SMTNL1	protein_coding
Huh7	beta	ENSG00000206341	HLA-H	unprocessed_pseudogene
Huh7	beta	ENSG00000112343	TRIM38	protein_coding
Huh7	beta	ENSG00000141655	TNFRSF11A	protein_coding
Huh7	beta	ENSG00000141682	PMAIP1	protein_coding
Huh7	beta	ENSG00000008441	NFIX	protein_coding
Huh7	beta	ENSG00000228318		antisense
Huh7	beta	ENSG00000229474	PATL2	protein_coding
Huh7	beta	ENSG00000111801	BTN3A3	protein_coding
Huh7	beta	ENSG00000149131	SERPING1	protein_coding
Huh7	beta	ENSG00000103056	SMPD3	protein_coding
Huh7	beta	ENSG00000243650	RN7SL834P	misc_RNA
Huh7	beta	ENSG00000225131	PSME2P2	processed_pseudogene
Huh7	beta	ENSG00000156500	FAM122C	protein_coding
Huh7	beta	ENSG00000272512		lincRNA
Huh7	beta	ENSG00000230795	HLA-K	unprocessed_pseudogene
Huh7	beta	ENSG00000105402	NAPA	protein_coding
Huh7	beta	ENSG00000163121	NEURL3	protein_coding
Huh7	beta	ENSG00000185201	IFITM2	protein_coding
Huh7	beta	ENSG00000072858	SIDT1	protein_coding
Huh7	beta	ENSG00000263069		antisense
Huh7	beta	ENSG00000141664	ZCCHC2	protein_coding
Huh7	beta	ENSG00000248713		protein_coding
Huh7	beta	ENSG00000137752	CASP1	protein_coding
Huh7	beta	ENSG00000204397	CARD16	protein_coding
Huh7	beta	ENSG00000137767	SQRDL	protein_coding
Huh7	beta	ENSG00000266074	BAHCC1	protein_coding
Huh7	beta	ENSG00000168497	SDPR	protein_coding
Huh7	beta	ENSG00000214226	C17orf67	protein_coding
Huh7	beta	ENSG00000140511	HAPLN3	protein_coding
Huh7	beta	ENSG00000259529	IRF9	protein_coding
Huh7	beta	ENSG00000106302	HYAL4	protein_coding
Huh7	beta	ENSG00000206503	HLA-A	protein_coding
Huh7	beta	ENSG00000081041	CXCL2	protein_coding
Huh7	beta	ENSG00000205220	PSMB10	protein_coding
Huh7	beta	ENSG00000144852	NR1I2	protein_coding
Huh7	beta	ENSG00000255398	HCAR3	protein_coding
Huh7	beta	ENSG00000263528	IKBKE	protein_coding
Huh7	beta	ENSG00000133943	C14orf159	protein_coding
Huh7	beta	ENSG00000139192	TAPBPL	protein_coding
Huh7	beta	ENSG00000126778	SIX1	protein_coding
Huh7	beta	ENSG00000185022	MAFF	protein_coding
Huh7	beta	ENSG00000181541	MAB21L2	protein_coding
Huh7	beta	ENSG00000271550	BNIP3P11	processed_pseudogene
Huh7	beta	ENSG00000163661	PTX3	protein_coding
Huh7	beta	ENSG00000128342	LIF	protein_coding
Huh7	beta	ENSG00000107593	PKD2L1	protein_coding
Huh7	beta	ENSG00000088881	EBF4	protein_coding
Huh7	beta	ENSG00000188613	NANOS1	protein_coding
Huh7	beta	ENSG00000118322	ATP10B	protein_coding
Huh7	beta	ENSG00000276980		sense_intronic
Huh7	beta	ENSG00000025708	TYMP	protein_coding
Huh7	beta	ENSG00000245571		lincRNA
Huh7	beta	ENSG00000187583	PLEKHN1	protein_coding
Huh7	beta	ENSG00000254132	MTND6P3	processed_pseudogene
Huh7	beta	ENSG00000248988		processed_pseudogene
Huh7	beta	ENSG00000279861		TEC
Huh7	beta	ENSG00000228118		processed_pseudogene
Huh7	beta	ENSG00000188290	HES4	protein_coding
Huh7	beta	ENSG00000213886	UBD	protein_coding
Huh7	beta	ENSG00000166741	NNMT	protein_coding
Huh7	beta	ENSG00000225075		antisense
Huh7	beta	ENSG00000008735	MAPK8IP2	protein_coding
Huh7	beta	ENSG00000183022	TPM3P8	processed_pseudogene
Huh7	beta	ENSG00000229873	OGFR-AS1	antisense
Huh7	beta	ENSG00000186994	KANK3	protein_coding
Huh7	beta	ENSG00000183397	C19orf71	protein_coding
Huh7	beta	ENSG00000260966		sense_overlapping
Huh7	beta	ENSG00000184058	TBX1	protein_coding
Huh7	beta	ENSG00000157873	TNFRSF14	protein_coding
Huh7	beta	ENSG00000196664	TLR7	protein_coding
Huh7	beta	ENSG00000167601	AXL	protein_coding
Huh7	beta	ENSG00000104432	IL7	protein_coding
Huh7	beta	ENSG00000260302		lincRNA
Huh7	beta	ENSG00000233817		lincRNA
Huh7	beta	ENSG00000280007		antisense
Huh7	beta	ENSG00000184454	NCMAP	protein_coding
Huh7	lambda	ENSG00000160710	ADAR	protein_coding
Huh7	lambda	ENSG00000115415	STAT1	protein_coding
Huh7	lambda	ENSG00000055332	EIF2AK2	protein_coding
Huh7	lambda	ENSG00000163840	DTX3L	protein_coding
Huh7	lambda	ENSG00000173193	PARP14	protein_coding
Huh7	lambda	ENSG00000138496	PARP9	protein_coding
Huh7	lambda	ENSG00000187608	ISG15	protein_coding
Huh7	lambda	ENSG00000157601	MX1	protein_coding
Huh7	lambda	ENSG00000188313	PLSCR1	protein_coding
Huh7	lambda	ENSG00000185745	IFIT1	protein_coding
Huh7	lambda	ENSG00000121060	TRIM25	protein_coding
Huh7	lambda	ENSG00000111331	OAS3	protein_coding
Huh7	lambda	ENSG00000105939	ZC3HAV1	protein_coding
Huh7	lambda	ENSG00000126709	IFI6	protein_coding
Huh7	lambda	ENSG00000181381	DDX60L	protein_coding
Huh7	lambda	ENSG00000115267	IFIH1	protein_coding
Huh7	lambda	ENSG00000107201	DDX58	protein_coding
Huh7	lambda	ENSG00000184979	USP18	protein_coding
Huh7	lambda	ENSG00000152778	IFIT5	protein_coding
Huh7	lambda	ENSG00000119917	IFIT3	protein_coding
Huh7	lambda	ENSG00000133106	EPSTI1	protein_coding
Huh7	lambda	ENSG00000059378	PARP12	protein_coding
Huh7	lambda	ENSG00000137628	DDX60	protein_coding
Huh7	lambda	ENSG00000135899	SP110	protein_coding
Huh7	lambda	ENSG00000138642	HERC6	protein_coding
Huh7	lambda	ENSG00000067066	SP100	protein_coding
Huh7	lambda	ENSG00000130589	HELZ2	protein_coding
Huh7	lambda	ENSG00000142089	IFITM3	protein_coding
Huh7	lambda	ENSG00000221963	APOL6	protein_coding
Huh7	lambda	ENSG00000168394	TAP1	protein_coding
Huh7	lambda	ENSG00000089127	OAS1	protein_coding
Huh7	lambda	ENSG00000170581	STAT2	protein_coding
Huh7	lambda	ENSG00000196116	TDRD7	protein_coding
Huh7	lambda	ENSG00000178685	PARP10	protein_coding
Huh7	lambda	ENSG00000134326	CMPK2	protein_coding
Huh7	lambda	ENSG00000124201	ZNFX1	protein_coding
Huh7	lambda	ENSG00000205413	SAMD9	protein_coding
Huh7	lambda	ENSG00000111335	OAS2	protein_coding
Huh7	lambda	ENSG00000156587	UBE2L6	protein_coding
Huh7	lambda	ENSG00000101347	SAMHD1	protein_coding
Huh7	lambda	ENSG00000140464	PML	protein_coding
Huh7	lambda	ENSG00000108679	LGALS3BP	protein_coding
Huh7	lambda	ENSG00000106785	TRIM14	protein_coding
Huh7	lambda	ENSG00000132109	TRIM21	protein_coding
Huh7	lambda	ENSG00000117228	GBP1	protein_coding
Huh7	lambda	ENSG00000119922	IFIT2	protein_coding
Huh7	lambda	ENSG00000213928	IRF9	protein_coding
Huh7	lambda	ENSG00000185880	TRIM69	protein_coding
Huh7	lambda	ENSG00000138646	HERC5	protein_coding
Huh7	lambda	ENSG00000100918	REC8	protein_coding
Huh7	lambda	ENSG00000225886		antisense
Huh7	lambda	ENSG00000110446	SLC15A3	protein_coding
Huh7	lambda	ENSG00000137959	IFI44L	protein_coding
Huh7	lambda	ENSG00000130303	BST2	protein_coding
Huh7	lambda	ENSG00000130813	C19orf66	protein_coding
Huh7	lambda	ENSG00000134321	RSAD2	protein_coding
Huh7	lambda	ENSG00000135114	OASL	protein_coding
Huh7	lambda	ENSG00000168016	TRANK1	protein_coding
Huh7	lambda	ENSG00000060491	OGFR	protein_coding
Huh7	lambda	ENSG00000140853	NLRC5	protein_coding
Huh7	lambda	ENSG00000168062	BATF2	protein_coding
Huh7	lambda	ENSG00000068079	IFI35	protein_coding
Huh7	lambda	ENSG00000136147	PHF11	protein_coding
Huh7	lambda	ENSG00000204525	HLA-C	protein_coding
Huh7	lambda	ENSG00000078081	LAMP3	protein_coding
Huh7	lambda	ENSG00000132530	XAF1	protein_coding
Huh7	lambda	ENSG00000204267	TAP2	protein_coding
Huh7	lambda	ENSG00000100342	APOL1	protein_coding
Huh7	lambda	ENSG00000259529	IRF9	protein_coding
Huh7	lambda	ENSG00000177409	SAMD9L	protein_coding
Huh7	lambda	ENSG00000177989	ODF3B	protein_coding
Huh7	lambda	ENSG00000117226	GBP3	protein_coding
Huh7	lambda	ENSG00000182179	UBA7	protein_coding
Huh7	lambda	ENSG00000204264	PSMB8	protein_coding
Huh7	lambda	ENSG00000130487	KLHDC7B	protein_coding
Huh7	lambda	ENSG00000229241	PNPT1P1	processed_pseudogene
Huh7	lambda	ENSG00000110057	UNC93B1	protein_coding
Huh7	lambda	ENSG00000240065	PSMB9	protein_coding
Huh7	lambda	ENSG00000132274	TRIM22	protein_coding
Huh7.5	alfa	ENSG00000160710	ADAR	protein_coding
Huh7.5	alfa	ENSG00000196116	TDRD7	protein_coding
Huh7.5	alfa	ENSG00000173821	RNF213	protein_coding
Huh7.5	alfa	ENSG00000138035	PNPT1	protein_coding
Huh7.5	alfa	ENSG00000101347	SAMHD1	protein_coding
Huh7.5	alfa	ENSG00000170581	STAT2	protein_coding
Huh7.5	alfa	ENSG00000121060	TRIM25	protein_coding
Huh7.5	alfa	ENSG00000055332	EIF2AK2	protein_coding
Huh7.5	alfa	ENSG00000115415	STAT1	protein_coding
Huh7.5	alfa	ENSG00000163840	DTX3L	protein_coding
Huh7.5	alfa	ENSG00000067066	SP100	protein_coding
Huh7.5	alfa	ENSG00000188313	PLSCR1	protein_coding
Huh7.5	alfa	ENSG00000184979	USP18	protein_coding
Huh7.5	alfa	ENSG00000138496	PARP9	protein_coding
Huh7.5	alfa	ENSG00000107201	DDX58	protein_coding
Huh7.5	alfa	ENSG00000181381	DDX60L	protein_coding
Huh7.5	alfa	ENSG00000117228	GBP1	protein_coding
Huh7.5	alfa	ENSG00000156587	UBE2L6	protein_coding
Huh7.5	alfa	ENSG00000173193	PARP14	protein_coding
Huh7.5	alfa	ENSG00000221963	APOL6	protein_coding
Huh7.5	alfa	ENSG00000187608	ISG15	protein_coding
Huh7.5	alfa	ENSG00000119917	IFIT3	protein_coding
Huh7.5	alfa	ENSG00000137628	DDX60	protein_coding
Huh7.5	alfa	ENSG00000111331	OAS3	protein_coding
Huh7.5	alfa	ENSG00000115267	IFIH1	protein_coding
Huh7.5	alfa	ENSG00000185745	IFIT1	protein_coding
Huh7.5	alfa	ENSG00000157601	MX1	protein_coding
Huh7.5	alfa	ENSG00000169245	CXCL10	protein_coding
Huh7.5	alfa	ENSG00000002549	LAP3	protein_coding
Huh7.5	alfa	ENSG00000168394	TAP1	protein_coding
Huh7.5	alfa	ENSG00000126709	IFI6	protein_coding
Huh7.5	alfa	ENSG00000089127	OAS1	protein_coding
Huh7.5	alfa	ENSG00000178685	PARP10	protein_coding
Huh7.5	alfa	ENSG00000111335	OAS2	protein_coding
Huh7.5	alfa	ENSG00000138642	HERC6	protein_coding
Huh7.5	alfa	ENSG00000172936	MYD88	protein_coding
Huh7.5	alfa	ENSG00000123609	NMI	protein_coding
Huh7.5	alfa	ENSG00000173786	CNP	protein_coding
Huh7.5	alfa	ENSG00000135899	SP110	protein_coding
Huh7.5	alfa	ENSG00000155629	PIK3AP1	protein_coding
Huh7.5	alfa	ENSG00000059378	PARP12	protein_coding
Huh7.5	alfa	ENSG00000134321	RSAD2	protein_coding
Huh7.5	alfa	ENSG00000152778	IFIT5	protein_coding
Huh7.5	alfa	ENSG00000105939	ZC3HAV1	protein_coding
Huh7.5	alfa	ENSG00000108679	LGALS3BP	protein_coding
Huh7.5	alfa	ENSG00000142089	IFITM3	protein_coding
Huh7.5	alfa	ENSG00000205413	SAMD9	protein_coding
Huh7.5	alfa	ENSG00000166710	B2M	protein_coding
Huh7.5	alfa	ENSG00000124201	ZNFX1	protein_coding
Huh7.5	alfa	ENSG00000137959	IFI44L	protein_coding
Huh7.5	alfa	ENSG00000134326	CMPK2	protein_coding
Huh7.5	alfa	ENSG00000130303	BST2	protein_coding
Huh7.5	alfa	ENSG00000138646	HERC5	protein_coding
Huh7.5	alfa	ENSG00000204592	HLA-E	protein_coding
Huh7.5	alfa	ENSG00000119922	IFIT2	protein_coding
Huh7.5	alfa	ENSG00000130813	C19orf66	protein_coding
Huh7.5	alfa	ENSG00000133106	EPSTI1	protein_coding
Huh7.5	alfa	ENSG00000135114	OASL	protein_coding
Huh7.5	alfa	ENSG00000165806	CASP7	protein_coding
Huh7.5	alfa	ENSG00000140853	NLRC5	protein_coding
Huh7.5	alfa	ENSG00000140464	PML	protein_coding
Huh7.5	alfa	ENSG00000105287	PRKD2	protein_coding
Huh7.5	alfa	ENSG00000130589	HELZ2	protein_coding
Huh7.5	alfa	ENSG00000110446	SLC15A3	protein_coding
Huh7.5	alfa	ENSG00000182179	UBA7	protein_coding
Huh7.5	alfa	ENSG00000164307	ERAP1	protein_coding
Huh7.5	alfa	ENSG00000013374	NUB1	protein_coding
Huh7.5	alfa	ENSG00000137965	IFI44	protein_coding
Huh7.5	alfa	ENSG00000204267	TAP2	protein_coding
Huh7.5	alfa	ENSG00000132274	TRIM22	protein_coding
Huh7.5	alfa	ENSG00000132109	TRIM21	protein_coding
Huh7.5	alfa	ENSG00000117226	GBP3	protein_coding
Huh7.5	alfa	ENSG00000128335	APOL2	protein_coding
Huh7.5	alfa	ENSG00000132256	TRIM5	protein_coding
Huh7.5	alfa	ENSG00000182326	C1S	protein_coding
Huh7.5	alfa	ENSG00000132530	XAF1	protein_coding
Huh7.5	alfa	ENSG00000078081	LAMP3	protein_coding
Huh7.5	alfa	ENSG00000185880	TRIM69	protein_coding
Huh7.5	alfa	ENSG00000204525	HLA-C	protein_coding
Huh7.5	alfa	ENSG00000079385	CEACAM1	protein_coding
Huh7.5	alfa	ENSG00000231925	TAPBP	protein_coding
Huh7.5	alfa	ENSG00000185404	SP140L	protein_coding
Huh7.5	alfa	ENSG00000100342	APOL1	protein_coding
Huh7.5	alfa	ENSG00000121858	TNFSF10	protein_coding
Huh7.5	alfa	ENSG00000240065	PSMB9	protein_coding
Huh7.5	alfa	ENSG00000111912	NCOA7	protein_coding
Huh7.5	alfa	ENSG00000064012	CASP8	protein_coding
Huh7.5	alfa	ENSG00000168016	TRANK1	protein_coding
Huh7.5	alfa	ENSG00000177409	SAMD9L	protein_coding
Huh7.5	alfa	ENSG00000172183	ISG20	protein_coding
Huh7.5	alfa	ENSG00000120539	MASTL	protein_coding
Huh7.5	alfa	ENSG00000116663	FBXO6	protein_coding
Huh7.5	alfa	ENSG00000105835	NAMPT	protein_coding
Huh7.5	alfa	ENSG00000204264	PSMB8	protein_coding
Huh7.5	alfa	ENSG00000106785	TRIM14	protein_coding
Huh7.5	alfa	ENSG00000123240	OPTN	protein_coding
Huh7.5	alfa	ENSG00000163644	PPM1K	protein_coding
Huh7.5	alfa	ENSG00000173530	TNFRSF10D	protein_coding
Huh7.5	alfa	ENSG00000152689	RASGRP3	protein_coding
Huh7.5	alfa	ENSG00000108669	CYTH1	protein_coding
Huh7.5	alfa	ENSG00000026950	BTN3A1	protein_coding
Huh7.5	alfa	ENSG00000165949	IFI27	protein_coding
Huh7.5	alfa	ENSG00000105559	PLEKHA4	protein_coding
Huh7.5	alfa	ENSG00000168062	BATF2	protein_coding
Huh7.5	alfa	ENSG00000068079	IFI35	protein_coding
Huh7.5	alfa	ENSG00000164342	TLR3	protein_coding
Huh7.5	alfa	ENSG00000114450	GNB4	protein_coding
Huh7.5	alfa	ENSG00000180628	PCGF5	protein_coding
Huh7.5	alfa	ENSG00000155363	MOV10	protein_coding
Huh7.5	alfa	ENSG00000173702	MUC13	protein_coding
Huh7.5	alfa	ENSG00000100911	PSME2	protein_coding
Huh7.5	alfa	ENSG00000234745	HLA-B	protein_coding
Huh7.5	alfa	ENSG00000159403	C1R	protein_coding
Huh7.5	alfa	ENSG00000117475	BLZF1	protein_coding
Huh7.5	alfa	ENSG00000213928	IRF9	protein_coding
Huh7.5	alfa	ENSG00000169248	CXCL11	protein_coding
Huh7.5	alfa	ENSG00000184898	RBM43	protein_coding
Huh7.5	alfa	ENSG00000168297	PXK	protein_coding
Huh7.5	alfa	ENSG00000225886		antisense
Huh7.5	alfa	ENSG00000137200	CMTR1	protein_coding
Huh7.5	alfa	ENSG00000100918	REC8	protein_coding
Huh7.5	alfa	ENSG00000092010	PSME1	protein_coding
Huh7.5	alfa	ENSG00000113441	LNPEP	protein_coding
Huh7.5	alfa	ENSG00000078018	MAP2	protein_coding
Huh7.5	alfa	ENSG00000269640		lincRNA
Huh7.5	alfa	ENSG00000133321	RARRES3	protein_coding
Huh7.5	alfa	ENSG00000123992	DNPEP	protein_coding
Huh7.5	alfa	ENSG00000186470	BTN3A2	protein_coding
Huh7.5	alfa	ENSG00000136147	PHF11	protein_coding
Huh7.5	alfa	ENSG00000168404	MLKL	protein_coding
Huh7.5	alfa	ENSG00000164308	ERAP2	protein_coding
Huh7.5	alfa	ENSG00000004468	CD38	protein_coding
Huh7.5	alfa	ENSG00000162645	GBP2	protein_coding
Huh7.5	alfa	ENSG00000137752	CASP1	protein_coding
Huh7.5	alfa	ENSG00000010030	ETV7	protein_coding
Huh7.5	alfa	ENSG00000120217	CD274	protein_coding
Huh7.5	alfa	ENSG00000151025	GPR158	protein_coding
Huh7.5	alfa	ENSG00000146859	TMEM140	protein_coding
Huh7.5	alfa	ENSG00000060491	OGFR	protein_coding
Huh7.5	alfa	ENSG00000164136	IL15	protein_coding
Huh7.5	alfa	ENSG00000177989	ODF3B	protein_coding
Huh7.5	alfa	ENSG00000136874	STX17	protein_coding
Huh7.5	alfa	ENSG00000134716	CYP2J2	protein_coding
Huh7.5	alfa	ENSG00000196247	ZNF107	protein_coding
Huh7.5	alfa	ENSG00000142961	MOB3C	protein_coding
Huh7.5	alfa	ENSG00000162687	KCNT2	protein_coding
Huh7.5	alfa	ENSG00000137842	TMEM62	protein_coding
Huh7.5	alfa	ENSG00000185885	IFITM1	protein_coding
Huh7.5	alfa	ENSG00000229644	NAMPTL	processed_pseudogene
Huh7.5	alfa	ENSG00000144596	GRIP2	protein_coding
Huh7.5	alfa	ENSG00000125826	RBCK1	protein_coding
Huh7.5	alfa	ENSG00000155287	SLC25A28	protein_coding
Huh7.5	alfa	ENSG00000238000		processed_pseudogene
Huh7.5	alfa	ENSG00000214872	SMTNL1	protein_coding
Huh7.5	alfa	ENSG00000149131	SERPING1	protein_coding
Huh7.5	alfa	ENSG00000136514	RTP4	protein_coding
Huh7.5	alfa	ENSG00000128394	APOBEC3F	protein_coding
Huh7.5	alfa	ENSG00000161091	MFSD12	protein_coding
Huh7.5	alfa	ENSG00000132744	ACY3	protein_coding
Huh7.5	alfa	ENSG00000184371	CSF1	protein_coding
Huh7.5	alfa	ENSG00000223960		antisense
Huh7.5	alfa	ENSG00000242539		antisense
Huh7.5	alfa	ENSG00000229241	PNPT1P1	processed_pseudogene
Huh7.5	alfa	ENSG00000197536	C5orf56	protein_coding
Huh7.5	alfa	ENSG00000169871	TRIM56	protein_coding
Huh7.5	alfa	ENSG00000229474	PATL2	protein_coding
Huh7.5	alfa	ENSG00000151466	SCLT1	protein_coding
Huh7.5	alfa	ENSG00000073605	GSDMB	protein_coding
Huh7.5	alfa	ENSG00000140511	HAPLN3	protein_coding
Huh7.5	alfa	ENSG00000225131	PSME2P2	processed_pseudogene
Huh7.5	alfa	ENSG00000142677	IL22RA1	protein_coding
Huh7.5	alfa	ENSG00000110057	UNC93B1	protein_coding
Huh7.5	alfa	ENSG00000228318		antisense
Huh7.5	alfa	ENSG00000156966	B3GNT7	protein_coding
Huh7.5	alfa	ENSG00000213500	LAP3P2	processed_pseudogene
Huh7.5	alfa	ENSG00000151470	C4orf33	protein_coding
Huh7.5	alfa	ENSG00000135378	PRRG4	protein_coding
Huh7.5	alfa	ENSG00000243650	RN7SL834P	misc_RNA
Huh7.5	alfa	ENSG00000141655	TNFRSF11A	protein_coding
Huh7.5	alfa	ENSG00000112343	TRIM38	protein_coding
Huh7.5	alfa	ENSG00000269728		lincRNA
Huh7.5	alfa	ENSG00000105402	NAPA	protein_coding
Huh7.5	alfa	ENSG00000225963		antisense
Huh7.5	alfa	ENSG00000163823	CCR1	protein_coding
Huh7.5	alfa	ENSG00000130487	KLHDC7B	protein_coding
Huh7.5	alfa	ENSG00000206341	HLA-H	unprocessed_pseudogene
Huh7.5	alfa	ENSG00000214226	C17orf67	protein_coding
Huh7.5	alfa	ENSG00000162654	GBP4	protein_coding
Huh7.5	alfa	ENSG00000072858	SIDT1	protein_coding
Huh7.5	alfa	ENSG00000156500	FAM122C	protein_coding
Huh7.5	alfa	ENSG00000205364	MT1M	protein_coding
Huh7.5	alfa	ENSG00000259529	IRF9	protein_coding
Huh7.5	alfa	ENSG00000108771	DHX58	protein_coding
Huh7.5	alfa	ENSG00000141664	ZCCHC2	protein_coding
Huh7.5	alfa	ENSG00000187583	PLEKHN1	protein_coding
Huh7.5	alfa	ENSG00000169894	MUC3A	protein_coding
Huh7.5	alfa	ENSG00000230795	HLA-K	unprocessed_pseudogene
Huh7.5	alfa	ENSG00000144852	NR1I2	protein_coding
Huh7.5	alfa	ENSG00000272452		lincRNA
Huh7.5	alfa	ENSG00000225492	GBP1P1	transcribed_unprocessed_pseudogene
Huh7.5	alfa	ENSG00000276980		sense_intronic
Huh7.5	alfa	ENSG00000205220	PSMB10	protein_coding
Huh7.5	alfa	ENSG00000137767	SQRDL	protein_coding
Huh7.5	alfa	ENSG00000139192	TAPBPL	protein_coding
Huh7.5	alfa	ENSG00000204397	CARD16	protein_coding
Huh7.5	alfa	ENSG00000181541	MAB21L2	protein_coding
Huh7.5	alfa	ENSG00000157303	SUSD3	protein_coding
Huh7.5	alfa	ENSG00000134470	IL15RA	protein_coding
Huh7.5	alfa	ENSG00000088881	EBF4	protein_coding
Huh7.5	alfa	ENSG00000104432	IL7	protein_coding
Huh7.5	alfa	ENSG00000124882	EREG	protein_coding
Huh7.5	alfa	ENSG00000225075		antisense
Huh7.5	alfa	ENSG00000266074	BAHCC1	protein_coding
Huh7.5	alfa	ENSG00000025708	TYMP	protein_coding
Huh7.5	alfa	ENSG00000103056	SMPD3	protein_coding
Huh7.5	alfa	ENSG00000111801	BTN3A3	protein_coding
Huh7.5	alfa	ENSG00000008735	MAPK8IP2	protein_coding
Huh7.5	alfa	ENSG00000121380	BCL2L14	protein_coding
Huh7.5	alfa	ENSG00000272512		lincRNA
Huh7.5	alfa	ENSG00000042980	ADAM28	protein_coding
Huh7.5	alfa	ENSG00000177721	ANXA2R	protein_coding
Huh7.5	alfa	ENSG00000107593	PKD2L1	protein_coding
Huh7.5	alfa	ENSG00000196664	TLR7	protein_coding
Huh7.5	alfa	ENSG00000188290	HES4	protein_coding
Huh7.5	alfa	ENSG00000087085	ACHE	protein_coding
Huh7.5	alfa	ENSG00000245571		lincRNA
Huh7.5	alfa	ENSG00000184058	TBX1	protein_coding
Huh7.5	alfa	ENSG00000213492	NT5C3AP1	transcribed_processed_pseudogene
Huh7.5	alfa	ENSG00000124406	ATP8A1	protein_coding
Huh7.5	alfa	ENSG00000140832	MARVELD3	protein_coding
Huh7.5	alfa	ENSG00000248988		processed_pseudogene
Huh7.5	alfa	ENSG00000155158	TTC39B	protein_coding
Huh7.5	alfa	ENSG00000185201	IFITM2	protein_coding
Huh7.5	alfa	ENSG00000232498		antisense
Huh7.5	alfa	ENSG00000133943	C14orf159	protein_coding
Huh7.5	alfa	ENSG00000229873	OGFR-AS1	antisense
Huh7.5	alfa	ENSG00000157873	TNFRSF14	protein_coding
Huh7.5	alfa	ENSG00000260302		lincRNA
Huh7.5	alfa	ENSG00000188613	NANOS1	protein_coding
Huh7.5	alfa	ENSG00000144820	GPR128	protein_coding
Huh7.5	alfa	ENSG00000280007		antisense
Huh7.5	alfa	ENSG00000275302	CCL4	protein_coding
Huh7.5	alfa	ENSG00000185338	SOCS1	protein_coding
Huh7.5	alfa	ENSG00000120341	SEC16B	protein_coding
Huh7.5	alfa	ENSG00000119514	GALNT12	protein_coding
Huh7.5	alfa	ENSG00000152154	TMEM178A	protein_coding
Huh7.5	alfa	ENSG00000263069		antisense
Huh7.5	alfa	ENSG00000249740	OSMR-AS1	lincRNA
Huh7.5	alfa	ENSG00000255753		processed_pseudogene
Huh7.5	alfa	ENSG00000128564	VGF	protein_coding
Huh7.5	alfa	ENSG00000243649	CFB	protein_coding
Huh7.5	alfa	ENSG00000166741	NNMT	protein_coding
Huh7.5	beta	ENSG00000253982		antisense
Huh7.5	beta	ENSG00000173530	TNFRSF10D	protein_coding
Huh7.5	beta	ENSG00000188613	NANOS1	protein_coding
Huh7.5	beta	ENSG00000256802		antisense
Huh7.5	beta	ENSG00000229891	LINC01315	lincRNA
Huh7.5	beta	ENSG00000204099	NEU4	protein_coding
Huh7.5	beta	ENSG00000103253	HAGHL	protein_coding
Huh7.5	beta	ENSG00000142303	ADAMTS10	protein_coding
Huh7.5	beta	ENSG00000275966		lincRNA
Huh7.5	beta	ENSG00000188672	RHCE	protein_coding
Huh7.5	beta	ENSG00000172346	CSDC2	protein_coding
Huh7.5	beta	ENSG00000273619		antisense
Huh7.5	beta	ENSG00000272667		lincRNA
Huh7.5	beta	ENSG00000171119	NRTN	protein_coding
Huh7.5	beta	ENSG00000248121	SMURF2P1	transcribed_unprocessed_pseudogene
Huh7.5	beta	ENSG00000167733	HSD11B1L	protein_coding
Huh7.5	beta	ENSG00000130675	MNX1	protein_coding
Huh7.5	beta	ENSG00000262814	MRPL12	protein_coding
Huh7.5	beta	ENSG00000116014	KISS1R	protein_coding
Huh7.5	beta	ENSG00000174586	ZNF497	protein_coding
Huh7.5	beta	ENSG00000259605		processed_transcript
Huh7.5	beta	ENSG00000205078	SYCE1L	protein_coding
Huh7.5	beta	ENSG00000162576	MXRA8	protein_coding
Huh7.5	beta	ENSG00000233041	PHGR1	protein_coding
Huh7.5	beta	ENSG00000167700	MFSD3	protein_coding
Huh7.5	beta	ENSG00000168140	VASN	protein_coding
Huh7.5	beta	ENSG00000183114	FAM43B	protein_coding
Huh7.5	beta	ENSG00000197766	CFD	protein_coding
Huh7.5	beta	ENSG00000261308	FIGNL2	processed_pseudogene
Huh7.5	beta	ENSG00000167971	CASKIN1	protein_coding
Huh7.5	beta	ENSG00000099617	EFNA2	protein_coding
Huh7.5	beta	ENSG00000184163	FAM132A	protein_coding
Huh7.5	beta	ENSG00000242110	AMACR	protein_coding
Huh7.5	beta	ENSG00000165886	UBTD1	protein_coding
Huh7.5	beta	ENSG00000131116	ZNF428	protein_coding
Huh7.5	beta	ENSG00000250588	IQCJ-SCHIP1	protein_coding
Huh7.5	beta	ENSG00000267296	CEBPA-AS1	antisense
Huh7.5	beta	ENSG00000275457		antisense
Huh7.5	beta	ENSG00000104903	LYL1	protein_coding
Huh7.5	beta	ENSG00000247092	SNHG10	antisense
Huh7.5	beta	ENSG00000167996	FTH1	protein_coding
Huh7.5	beta	ENSG00000159674	SPON2	protein_coding
Huh7.5	beta	ENSG00000275557		lincRNA
Huh7.5	beta	ENSG00000165804	ZNF219	protein_coding
Huh7.5	beta	ENSG00000159884	CCDC107	protein_coding
Huh7.5	beta	ENSG00000171813	PWWP2B	protein_coding
Huh7.5	beta	ENSG00000152475	ZNF837	protein_coding
Huh7.5	beta	ENSG00000130731	C16orf13	protein_coding
Huh7.5	beta	ENSG00000141873	SLC39A3	protein_coding
Huh7.5	beta	ENSG00000279873	LINC01126	TEC
Huh7.5	beta	ENSG00000228981		processed_pseudogene
Huh7.5	beta	ENSG00000232838	PET117	protein_coding
Huh7.5	beta	ENSG00000099330	OCEL1	protein_coding
Huh7.5	beta	ENSG00000261221	ZNF865	protein_coding
Huh7.5	beta	ENSG00000114126	TFDP2	protein_coding
Huh7.5	beta	ENSG00000105538	RASIP1	protein_coding
Huh7.5	beta	ENSG00000165644	COMTD1	protein_coding
Huh7.5	beta	ENSG00000006015	C19orf60	protein_coding
Huh7.5	beta	ENSG00000213015	ZNF580	protein_coding
Huh7.5	beta	ENSG00000243479	MNX1-AS1	lincRNA
Huh7.5	beta	ENSG00000125652	ALKBH7	protein_coding
Huh7.5	beta	ENSG00000280071		protein_coding
Huh7.5	beta	ENSG00000167641	PPP1R14A	protein_coding
Huh7.5	beta	ENSG00000186603	HPDL	protein_coding
Huh7.5	beta	ENSG00000134874	DZIP1	protein_coding
Huh7.5	beta	ENSG00000051596	THOC3	protein_coding
Huh7.5	beta	ENSG00000247345		antisense
Huh7.5	beta	ENSG00000124074	ENKD1	protein_coding
Huh7.5	beta	ENSG00000167680	SEMA6B	protein_coding
Huh7.5	beta	ENSG00000178531	CTXN1	protein_coding
Huh7.5	beta	ENSG00000143793	C1orf35	protein_coding
Huh7.5	beta	ENSG00000127220	ABHD8	protein_coding
Huh7.5	beta	ENSG00000263366		processed_pseudogene
Huh7.5	beta	ENSG00000115257	PCSK4	protein_coding
Huh7.5	beta	ENSG00000204618	RNF39	protein_coding
Huh7.5	beta	ENSG00000135617	PRADC1	protein_coding
Huh7.5	beta	ENSG00000279692		TEC
Huh7.5	beta	ENSG00000099953	MMP11	protein_coding
Huh7.5	beta	ENSG00000269190	FBXO17	protein_coding
Huh7.5	beta	ENSG00000169972	PUSL1	protein_coding
Huh7.5	beta	ENSG00000065621	GSTO2	protein_coding
Huh7.5	beta	ENSG00000183463	URAD	protein_coding
Huh7.5	beta	ENSG00000185522	LMNTD2	protein_coding
Huh7.5	beta	ENSG00000126243	LRFN3	protein_coding
Huh7.5	beta	ENSG00000182600	C2orf82	protein_coding
Huh7.5	beta	ENSG00000196954	CASP4	protein_coding
Huh7.5	beta	ENSG00000206341	HLA-H	unprocessed_pseudogene
Huh7.5	beta	ENSG00000172123	SLFN12	protein_coding
Huh7.5	beta	ENSG00000221500	SNORD100	snoRNA
Huh7.5	beta	ENSG00000151466	SCLT1	protein_coding
Huh7.5	beta	ENSG00000196247	ZNF107	protein_coding
Huh7.5	beta	ENSG00000245571		lincRNA
Huh7.5	beta	ENSG00000257743		protein_coding
Huh7.5	beta	ENSG00000213383		processed_pseudogene
Huh7.5	beta	ENSG00000156966	B3GNT7	protein_coding
Huh7.5	beta	ENSG00000225075		antisense
Huh7.5	beta	ENSG00000240216	CPHL1P	unitary_pseudogene
Huh7.5	beta	ENSG00000164054	SHISA5	protein_coding
Huh7.5	beta	ENSG00000120341	SEC16B	protein_coding
Huh7.5	beta	ENSG00000272512		lincRNA
Huh7.5	beta	ENSG00000144820	GPR128	protein_coding
Huh7.5	beta	ENSG00000183397	C19orf71	protein_coding
Huh7.5	beta	ENSG00000114268	PFKFB4	protein_coding
Huh7.5	beta	ENSG00000276171		miRNA
Huh7.5	beta	ENSG00000151470	C4orf33	protein_coding
Huh7.5	beta	ENSG00000280007		antisense
Huh7.5	beta	ENSG00000255398	HCAR3	protein_coding
Huh7.5	beta	ENSG00000132256	TRIM5	protein_coding
Huh7.5	beta	ENSG00000243302		processed_pseudogene
Huh7.5	beta	ENSG00000060491	OGFR	protein_coding
Huh7.5	beta	ENSG00000163823	CCR1	protein_coding
Huh7.5	beta	ENSG00000173702	MUC13	protein_coding
Huh7.5	beta	ENSG00000042980	ADAM28	protein_coding
Huh7.5	beta	ENSG00000013374	NUB1	protein_coding
Huh7.5	beta	ENSG00000227619		antisense
Huh7.5	beta	ENSG00000185201	IFITM2	protein_coding
Huh7.5	beta	ENSG00000104432	IL7	protein_coding
Huh7.5	beta	ENSG00000166278	C2	protein_coding
Huh7.5	beta	ENSG00000267745		processed_transcript
Huh7.5	beta	ENSG00000113441	LNPEP	protein_coding
Huh7.5	beta	ENSG00000155158	TTC39B	protein_coding
Huh7.5	beta	ENSG00000271646		lincRNA
Huh7.5	beta	ENSG00000279861		TEC
Huh7.5	beta	ENSG00000134716	CYP2J2	protein_coding
Huh7.5	beta	ENSG00000232498		antisense
Huh7.5	beta	ENSG00000139192	TAPBPL	protein_coding
Huh7.5	beta	ENSG00000111912	NCOA7	protein_coding
Huh7.5	beta	ENSG00000177721	ANXA2R	protein_coding
Huh7.5	beta	ENSG00000133943	C14orf159	protein_coding
Huh7.5	beta	ENSG00000146859	TMEM140	protein_coding
Huh7.5	beta	ENSG00000103056	SMPD3	protein_coding
Huh7.5	beta	ENSG00000149131	SERPING1	protein_coding
Huh7.5	beta	ENSG00000134470	IL15RA	protein_coding
Huh7.5	beta	ENSG00000125148	MT2A	protein_coding
Huh7.5	beta	ENSG00000243649	CFB	protein_coding
Huh7.5	beta	ENSG00000206503	HLA-A	protein_coding
Huh7.5	beta	ENSG00000117475	BLZF1	protein_coding
Huh7.5	beta	ENSG00000157873	TNFRSF14	protein_coding
Huh7.5	beta	ENSG00000275302	CCL4	protein_coding
Huh7.5	beta	ENSG00000269728		lincRNA
Huh7.5	beta	ENSG00000123992	DNPEP	protein_coding
Huh7.5	beta	ENSG00000271550	BNIP3P11	processed_pseudogene
Huh7.5	beta	ENSG00000196664	TLR7	protein_coding
Huh7.5	beta	ENSG00000272821		antisense
Huh7.5	beta	ENSG00000225131	PSME2P2	processed_pseudogene
Huh7.5	beta	ENSG00000100911	PSME2	protein_coding
Huh7.5	beta	ENSG00000231925	TAPBP	protein_coding
Huh7.5	beta	ENSG00000130487	KLHDC7B	protein_coding
Huh7.5	beta	ENSG00000137767	SQRDL	protein_coding
Huh7.5	beta	ENSG00000136147	PHF11	protein_coding
Huh7.5	beta	ENSG00000114450	GNB4	protein_coding
Huh7.5	beta	ENSG00000260302		lincRNA
Huh7.5	beta	ENSG00000164136	IL15	protein_coding
Huh7.5	beta	ENSG00000164307	ERAP1	protein_coding
Huh7.5	beta	ENSG00000169894	MUC3A	protein_coding
Huh7.5	beta	ENSG00000064012	CASP8	protein_coding
Huh7.5	beta	ENSG00000163644	PPM1K	protein_coding
Huh7.5	beta	ENSG00000155363	MOV10	protein_coding
Huh7.5	beta	ENSG00000151025	GPR158	protein_coding
Huh7.5	beta	ENSG00000276980		sense_intronic
Huh7.5	beta	ENSG00000078018	MAP2	protein_coding
Huh7.5	beta	ENSG00000079385	CEACAM1	protein_coding
Huh7.5	beta	ENSG00000173786	CNP	protein_coding
Huh7.5	beta	ENSG00000242539		antisense
Huh7.5	beta	ENSG00000137842	TMEM62	protein_coding
Huh7.5	beta	ENSG00000107593	PKD2L1	protein_coding
Huh7.5	beta	ENSG00000105402	NAPA	protein_coding
Huh7.5	beta	ENSG00000140511	HAPLN3	protein_coding
Huh7.5	beta	ENSG00000152689	RASGRP3	protein_coding
Huh7.5	beta	ENSG00000105287	PRKD2	protein_coding
Huh7.5	beta	ENSG00000205220	PSMB10	protein_coding
Huh7.5	beta	ENSG00000185404	SP140L	protein_coding
Huh7.5	beta	ENSG00000165806	CASP7	protein_coding
Huh7.5	beta	ENSG00000137200	CMTR1	protein_coding
Huh7.5	beta	ENSG00000177989	ODF3B	protein_coding
Huh7.5	beta	ENSG00000111801	BTN3A3	protein_coding
Huh7.5	beta	ENSG00000182326	C1S	protein_coding
Huh7.5	beta	ENSG00000092010	PSME1	protein_coding
Huh7.5	beta	ENSG00000213500	LAP3P2	processed_pseudogene
Huh7.5	beta	ENSG00000238000		processed_pseudogene
Huh7.5	beta	ENSG00000229241	PNPT1P1	processed_pseudogene
Huh7.5	beta	ENSG00000112343	TRIM38	protein_coding
Huh7.5	beta	ENSG00000072858	SIDT1	protein_coding
Huh7.5	beta	ENSG00000160710	ADAR	protein_coding
Huh7.5	beta	ENSG00000168297	PXK	protein_coding
Huh7.5	beta	ENSG00000186470	BTN3A2	protein_coding
Huh7.5	beta	ENSG00000128394	APOBEC3F	protein_coding
Huh7.5	beta	ENSG00000105939	ZC3HAV1	protein_coding
Huh7.5	beta	ENSG00000142961	MOB3C	protein_coding
Huh7.5	beta	ENSG00000172936	MYD88	protein_coding
Huh7.5	beta	ENSG00000166710	B2M	protein_coding
Huh7.5	beta	ENSG00000155629	PIK3AP1	protein_coding
Huh7.5	beta	ENSG00000168016	TRANK1	protein_coding
Huh7.5	beta	ENSG00000197536	C5orf56	protein_coding
Huh7.5	beta	ENSG00000142677	IL22RA1	protein_coding
Huh7.5	beta	ENSG00000108771	DHX58	protein_coding
Huh7.5	beta	ENSG00000204397	CARD16	protein_coding
Huh7.5	beta	ENSG00000230795	HLA-K	unprocessed_pseudogene
Huh7.5	beta	ENSG00000105559	PLEKHA4	protein_coding
Huh7.5	beta	ENSG00000128335	APOL2	protein_coding
Huh7.5	beta	ENSG00000116663	FBXO6	protein_coding
Huh7.5	beta	ENSG00000026950	BTN3A1	protein_coding
Huh7.5	beta	ENSG00000225963		antisense
Huh7.5	beta	ENSG00000184898	RBM43	protein_coding
Huh7.5	beta	ENSG00000229474	PATL2	protein_coding
Huh7.5	beta	ENSG00000259529	IRF9	protein_coding
Huh7.5	beta	ENSG00000214872	SMTNL1	protein_coding
Huh7.5	beta	ENSG00000196116	TDRD7	protein_coding
Huh7.5	beta	ENSG00000243650	RN7SL834P	misc_RNA
Huh7.5	beta	ENSG00000124201	ZNFX1	protein_coding
Huh7.5	beta	ENSG00000059378	PARP12	protein_coding
Huh7.5	beta	ENSG00000173821	RNF213	protein_coding
Huh7.5	beta	ENSG00000002549	LAP3	protein_coding
Huh7.5	beta	ENSG00000106785	TRIM14	protein_coding
Huh7.5	beta	ENSG00000140464	PML	protein_coding
Huh7.5	beta	ENSG00000137752	CASP1	protein_coding
Huh7.5	beta	ENSG00000138035	PNPT1	protein_coding
Huh7.5	beta	ENSG00000228318		antisense
Huh7.5	beta	ENSG00000168404	MLKL	protein_coding
Huh7.5	beta	ENSG00000133321	RARRES3	protein_coding
Huh7.5	beta	ENSG00000010030	ETV7	protein_coding
Huh7.5	beta	ENSG00000123609	NMI	protein_coding
Huh7.5	beta	ENSG00000185880	TRIM69	protein_coding
Huh7.5	beta	ENSG00000120217	CD274	protein_coding
Huh7.5	beta	ENSG00000100918	REC8	protein_coding
Huh7.5	beta	ENSG00000144596	GRIP2	protein_coding
Huh7.5	beta	ENSG00000136514	RTP4	protein_coding
Huh7.5	beta	ENSG00000164308	ERAP2	protein_coding
Huh7.5	beta	ENSG00000159403	C1R	protein_coding
Huh7.5	beta	ENSG00000101347	SAMHD1	protein_coding
Huh7.5	beta	ENSG00000169248	CXCL11	protein_coding
Huh7.5	beta	ENSG00000185885	IFITM1	protein_coding
Huh7.5	beta	ENSG00000172183	ISG20	protein_coding
Huh7.5	beta	ENSG00000213928	IRF9	protein_coding
Huh7.5	beta	ENSG00000121858	TNFSF10	protein_coding
Huh7.5	beta	ENSG00000170581	STAT2	protein_coding
Huh7.5	beta	ENSG00000121060	TRIM25	protein_coding
Huh7.5	beta	ENSG00000204592	HLA-E	protein_coding
Huh7.5	beta	ENSG00000068079	IFI35	protein_coding
Huh7.5	beta	ENSG00000132109	TRIM21	protein_coding
Huh7.5	beta	ENSG00000164342	TLR3	protein_coding
Huh7.5	beta	ENSG00000234745	HLA-B	protein_coding
Huh7.5	beta	ENSG00000115415	STAT1	protein_coding
Huh7.5	beta	ENSG00000204525	HLA-C	protein_coding
Huh7.5	beta	ENSG00000165949	IFI27	protein_coding
Huh7.5	beta	ENSG00000055332	EIF2AK2	protein_coding
Huh7.5	beta	ENSG00000130589	HELZ2	protein_coding
Huh7.5	beta	ENSG00000130813	C19orf66	protein_coding
Huh7.5	beta	ENSG00000067066	SP100	protein_coding
Huh7.5	beta	ENSG00000117226	GBP3	protein_coding
Huh7.5	beta	ENSG00000188313	PLSCR1	protein_coding
Huh7.5	beta	ENSG00000163840	DTX3L	protein_coding
Huh7.5	beta	ENSG00000269640		lincRNA
Huh7.5	beta	ENSG00000204267	TAP2	protein_coding
Huh7.5	beta	ENSG00000225886		antisense
Huh7.5	beta	ENSG00000184979	USP18	protein_coding
Huh7.5	beta	ENSG00000204264	PSMB8	protein_coding
Huh7.5	beta	ENSG00000168062	BATF2	protein_coding
Huh7.5	beta	ENSG00000177409	SAMD9L	protein_coding
Huh7.5	beta	ENSG00000178685	PARP10	protein_coding
Huh7.5	beta	ENSG00000169245	CXCL10	protein_coding
Huh7.5	beta	ENSG00000107201	DDX58	protein_coding
Huh7.5	beta	ENSG00000100342	APOL1	protein_coding
Huh7.5	beta	ENSG00000078081	LAMP3	protein_coding
Huh7.5	beta	ENSG00000138646	HERC5	protein_coding
Huh7.5	beta	ENSG00000152778	IFIT5	protein_coding
Huh7.5	beta	ENSG00000182179	UBA7	protein_coding
Huh7.5	beta	ENSG00000240065	PSMB9	protein_coding
Huh7.5	beta	ENSG00000138496	PARP9	protein_coding
Huh7.5	beta	ENSG00000181381	DDX60L	protein_coding
Huh7.5	beta	ENSG00000117228	GBP1	protein_coding
Huh7.5	beta	ENSG00000132274	TRIM22	protein_coding
Huh7.5	beta	ENSG00000135899	SP110	protein_coding
Huh7.5	beta	ENSG00000108679	LGALS3BP	protein_coding
Huh7.5	beta	ENSG00000156587	UBE2L6	protein_coding
Huh7.5	beta	ENSG00000140853	NLRC5	protein_coding
Huh7.5	beta	ENSG00000132530	XAF1	protein_coding
Huh7.5	beta	ENSG00000142089	IFITM3	protein_coding
Huh7.5	beta	ENSG00000173193	PARP14	protein_coding
Huh7.5	beta	ENSG00000133106	EPSTI1	protein_coding
Huh7.5	beta	ENSG00000110446	SLC15A3	protein_coding
Huh7.5	beta	ENSG00000137965	IFI44	protein_coding
Huh7.5	beta	ENSG00000119922	IFIT2	protein_coding
Huh7.5	beta	ENSG00000135114	OASL	protein_coding
Huh7.5	beta	ENSG00000221963	APOL6	protein_coding
Huh7.5	beta	ENSG00000187608	ISG15	protein_coding
Huh7.5	beta	ENSG00000205413	SAMD9	protein_coding
Huh7.5	beta	ENSG00000168394	TAP1	protein_coding
Huh7.5	beta	ENSG00000138642	HERC6	protein_coding
Huh7.5	beta	ENSG00000130303	BST2	protein_coding
Huh7.5	beta	ENSG00000134326	CMPK2	protein_coding
Huh7.5	beta	ENSG00000137628	DDX60	protein_coding
Huh7.5	beta	ENSG00000111331	OAS3	protein_coding
Huh7.5	beta	ENSG00000119917	IFIT3	protein_coding
Huh7.5	beta	ENSG00000137959	IFI44L	protein_coding
Huh7.5	beta	ENSG00000115267	IFIH1	protein_coding
Huh7.5	beta	ENSG00000134321	RSAD2	protein_coding
Huh7.5	beta	ENSG00000089127	OAS1	protein_coding
Huh7.5	beta	ENSG00000126709	IFI6	protein_coding
Huh7.5	beta	ENSG00000111335	OAS2	protein_coding
Huh7.5	beta	ENSG00000185745	IFIT1	protein_coding
Huh7.5	beta	ENSG00000157601	MX1	protein_coding
Huh7.5	lambda	ENSG00000157601	MX1	protein_coding
Huh7.5	lambda	ENSG00000126709	IFI6	protein_coding
Huh7.5	lambda	ENSG00000185745	IFIT1	protein_coding
Huh7.5	lambda	ENSG00000115267	IFIH1	protein_coding
Huh7.5	lambda	ENSG00000111331	OAS3	protein_coding
Huh7.5	lambda	ENSG00000137628	DDX60	protein_coding
Huh7.5	lambda	ENSG00000119917	IFIT3	protein_coding
Huh7.5	lambda	ENSG00000134326	CMPK2	protein_coding
Huh7.5	lambda	ENSG00000187608	ISG15	protein_coding
Huh7.5	lambda	ENSG00000089127	OAS1	protein_coding
Huh7.5	lambda	ENSG00000138642	HERC6	protein_coding
Huh7.5	lambda	ENSG00000138496	PARP9	protein_coding
Huh7.5	lambda	ENSG00000137959	IFI44L	protein_coding
Huh7.5	lambda	ENSG00000225886		antisense
Huh7.5	lambda	ENSG00000111335	OAS2	protein_coding
Huh7.5	lambda	ENSG00000205413	SAMD9	protein_coding
Huh7.5	lambda	ENSG00000133106	EPSTI1	protein_coding
Huh7.5	lambda	ENSG00000173193	PARP14	protein_coding
Huh7.5	lambda	ENSG00000130303	BST2	protein_coding
Huh7.5	lambda	ENSG00000221963	APOL6	protein_coding
Huh7.5	lambda	ENSG00000142089	IFITM3	protein_coding
Huh7.5	lambda	ENSG00000135899	SP110	protein_coding
Huh7.5	lambda	ENSG00000168394	TAP1	protein_coding
Huh7.5	lambda	ENSG00000152778	IFIT5	protein_coding
Huh7.5	lambda	ENSG00000107201	DDX58	protein_coding
Huh7.5	lambda	ENSG00000181381	DDX60L	protein_coding
Huh7.5	lambda	ENSG00000134321	RSAD2	protein_coding
Huh7.5	lambda	ENSG00000163840	DTX3L	protein_coding
Huh7.5	lambda	ENSG00000130589	HELZ2	protein_coding
Huh7.5	lambda	ENSG00000055332	EIF2AK2	protein_coding
Huh7.5	lambda	ENSG00000108679	LGALS3BP	protein_coding
Huh7.5	lambda	ENSG00000188313	PLSCR1	protein_coding
Huh7.5	lambda	ENSG00000213928	IRF9	protein_coding
Huh7.5	lambda	ENSG00000119922	IFIT2	protein_coding
Huh7.5	lambda	ENSG00000115415	STAT1	protein_coding
Huh7.5	lambda	ENSG00000178685	PARP10	protein_coding
Huh7.5	lambda	ENSG00000135114	OASL	protein_coding
Huh7.5	lambda	ENSG00000100918	REC8	protein_coding
Huh7.5	lambda	ENSG00000117228	GBP1	protein_coding
Huh7.5	lambda	ENSG00000184979	USP18	protein_coding
Huh7.5	lambda	ENSG00000067066	SP100	protein_coding
Huh7.5	lambda	ENSG00000138646	HERC5	protein_coding
Huh7.5	lambda	ENSG00000110446	SLC15A3	protein_coding
Huh7.5	lambda	ENSG00000132530	XAF1	protein_coding
Huh7.5	lambda	ENSG00000168062	BATF2	protein_coding
Huh7.5	lambda	ENSG00000121060	TRIM25	protein_coding
Huh7.5	lambda	ENSG00000132109	TRIM21	protein_coding
Huh7.5	lambda	ENSG00000156587	UBE2L6	protein_coding
Huh7.5	lambda	ENSG00000228318		antisense
Huh7.5	lambda	ENSG00000259529	IRF9	protein_coding
Huh7.5	lambda	ENSG00000106785	TRIM14	protein_coding
Huh7.5	lambda	ENSG00000169245	CXCL10	protein_coding
Huh7.5	lambda	ENSG00000204267	TAP2	protein_coding
Huh7.5	lambda	ENSG00000105939	ZC3HAV1	protein_coding
Huh7.5	lambda	ENSG00000059378	PARP12	protein_coding
Huh7.5	lambda	ENSG00000269640		lincRNA
Huh7.5	lambda	ENSG00000243650	RN7SL834P	misc_RNA
Huh7.5	lambda	ENSG00000185880	TRIM69	protein_coding
Huh7.5	lambda	ENSG00000137965	IFI44	protein_coding
Huh7.5	lambda	ENSG00000140464	PML	protein_coding
Huh7.5	lambda	ENSG00000117226	GBP3	protein_coding
Huh7.5	lambda	ENSG00000130813	C19orf66	protein_coding
Huh7.5	lambda	ENSG00000170581	STAT2	protein_coding
Huh7.5	lambda	ENSG00000140853	NLRC5	protein_coding
Huh7.5	lambda	ENSG00000204525	HLA-C	protein_coding
Huh7.5	lambda	ENSG00000124201	ZNFX1	protein_coding
Huh7.5	lambda	ENSG00000196116	TDRD7	protein_coding
Huh7.5	lambda	ENSG00000177989	ODF3B	protein_coding
Huh7.5	lambda	ENSG00000225963		antisense
Huh7.5	lambda	ENSG00000164308	ERAP2	protein_coding
Huh7.5	lambda	ENSG00000184898	RBM43	protein_coding
Huh7.5	lambda	ENSG00000160710	ADAR	protein_coding
Huh7.5	lambda	ENSG00000136147	PHF11	protein_coding
Huh7.5	lambda	ENSG00000177409	SAMD9L	protein_coding
Huh7.5	lambda	ENSG00000182179	UBA7	protein_coding
Huh7.5	lambda	ENSG00000138035	PNPT1	protein_coding
Huh7.5	lambda	ENSG00000002549	LAP3	protein_coding
Huh7.5	lambda	ENSG00000123609	NMI	protein_coding
