# Supplementary material for: Novel interferon-sensitive genes unveiled by correlation-driven gene selection and systems biology
Source: Sci Rep. 2021 Sep 10;11:18043. doi: 10.1038/s41598-021-97258-8 (PMC8433181; doi:10.1038/s41598-021-97258-8)
Supplement: Supplementary file 3 — Supplementary Information 3. [file 41598_2021_97258_MOESM3_ESM.csv]

ensemble_gene_id	module
ENSG00000002549	Green
ENSG00000006062	Green
ENSG00000008735	Green
ENSG00000010030	Green
ENSG00000013374	Green
ENSG00000025708	Green
ENSG00000026950	Green
ENSG00000027075	Green
ENSG00000049192	Green
ENSG00000055332	Green
ENSG00000059378	Green
ENSG00000060491	Green
ENSG00000060718	Green
ENSG00000064012	Green
ENSG00000067066	Green
ENSG00000068079	Green
ENSG00000072858	Green
ENSG00000073605	Green
ENSG00000078018	Green
ENSG00000078081	Green
ENSG00000079385	Green
ENSG00000087085	Green
ENSG00000088881	Green
ENSG00000089127	Green
ENSG00000089199	Green
ENSG00000091138	Green
ENSG00000092010	Green
ENSG00000092098	Green
ENSG00000100226	Green
ENSG00000100342	Green
ENSG00000100505	Green
ENSG00000100911	Green
ENSG00000100918	Green
ENSG00000101347	Green
ENSG00000103044	Green
ENSG00000103056	Green
ENSG00000104213	Green
ENSG00000104320	Green
ENSG00000104518	Green
ENSG00000104689	Green
ENSG00000105287	Green
ENSG00000105402	Green
ENSG00000105559	Green
ENSG00000105835	Green
ENSG00000105939	Green
ENSG00000106100	Green
ENSG00000106785	Green
ENSG00000106829	Green
ENSG00000106948	Green
ENSG00000107201	Green
ENSG00000107593	Green
ENSG00000108669	Green
ENSG00000108679	Green
ENSG00000108771	Green
ENSG00000110057	Green
ENSG00000110446	Green
ENSG00000111012	Green
ENSG00000111331	Green
ENSG00000111335	Green
ENSG00000111801	Green
ENSG00000111912	Green
ENSG00000112343	Green
ENSG00000113441	Green
ENSG00000114127	Green
ENSG00000114268	Green
ENSG00000115267	Green
ENSG00000115415	Green
ENSG00000116663	Green
ENSG00000117226	Green
ENSG00000117228	Green
ENSG00000117266	Green
ENSG00000117475	Green
ENSG00000118507	Green
ENSG00000119917	Green
ENSG00000119922	Green
ENSG00000120217	Green
ENSG00000120341	Green
ENSG00000120539	Green
ENSG00000120549	Green
ENSG00000120738	Green
ENSG00000121060	Green
ENSG00000121380	Green
ENSG00000121769	Green
ENSG00000121858	Green
ENSG00000122176	Green
ENSG00000122643	Green
ENSG00000123240	Green
ENSG00000123609	Green
ENSG00000123685	Green
ENSG00000123992	Green
ENSG00000124201	Green
ENSG00000124613	Green
ENSG00000125148	Green
ENSG00000125347	Green
ENSG00000125826	Green
ENSG00000126709	Green
ENSG00000126778	Green
ENSG00000127666	Green
ENSG00000128335	Green
ENSG00000128394	Green
ENSG00000128567	Green
ENSG00000130303	Green
ENSG00000130487	Green
ENSG00000130589	Green
ENSG00000130813	Green
ENSG00000131797	Green
ENSG00000132109	Green
ENSG00000132256	Green
ENSG00000132274	Green
ENSG00000132530	Green
ENSG00000132744	Green
ENSG00000133106	Green
ENSG00000133321	Green
ENSG00000133943	Green
ENSG00000134321	Green
ENSG00000134326	Green
ENSG00000134470	Green
ENSG00000134716	Green
ENSG00000135114	Green
ENSG00000135148	Green
ENSG00000135899	Green
ENSG00000136147	Green
ENSG00000136514	Green
ENSG00000136874	Green
ENSG00000137200	Green
ENSG00000137449	Green
ENSG00000137628	Green
ENSG00000137752	Green
ENSG00000137767	Green
ENSG00000137842	Green
ENSG00000137959	Green
ENSG00000137965	Green
ENSG00000138035	Green
ENSG00000138496	Green
ENSG00000138642	Green
ENSG00000138646	Green
ENSG00000139083	Green
ENSG00000139180	Green
ENSG00000139192	Green
ENSG00000140464	Green
ENSG00000140511	Green
ENSG00000140832	Green
ENSG00000140853	Green
ENSG00000141497	Green
ENSG00000141664	Green
ENSG00000142089	Green
ENSG00000142677	Green
ENSG00000142961	Green
ENSG00000143156	Green
ENSG00000143390	Green
ENSG00000143507	Green
ENSG00000144035	Green
ENSG00000144596	Green
ENSG00000144852	Green
ENSG00000145623	Green
ENSG00000146859	Green
ENSG00000149131	Green
ENSG00000149289	Green
ENSG00000151025	Green
ENSG00000151466	Green
ENSG00000151470	Green
ENSG00000152689	Green
ENSG00000152778	Green
ENSG00000153898	Green
ENSG00000153933	Green
ENSG00000155158	Green
ENSG00000155287	Green
ENSG00000155363	Green
ENSG00000155629	Green
ENSG00000156232	Green
ENSG00000156500	Green
ENSG00000156587	Green
ENSG00000156966	Green
ENSG00000157303	Green
ENSG00000157601	Green
ENSG00000157873	Green
ENSG00000159403	Green
ENSG00000160710	Green
ENSG00000161091	Green
ENSG00000162654	Green
ENSG00000162687	Green
ENSG00000162772	Green
ENSG00000163121	Green
ENSG00000163131	Green
ENSG00000163644	Green
ENSG00000163661	Green
ENSG00000163702	Green
ENSG00000163823	Green
ENSG00000163840	Green
ENSG00000164136	Green
ENSG00000164181	Green
ENSG00000164211	Green
ENSG00000164307	Green
ENSG00000164308	Green
ENSG00000164342	Green
ENSG00000165806	Green
ENSG00000165949	Green
ENSG00000166278	Green
ENSG00000166689	Green
ENSG00000166710	Green
ENSG00000167705	Green
ENSG00000168016	Green
ENSG00000168062	Green
ENSG00000168297	Green
ENSG00000168310	Green
ENSG00000168394	Green
ENSG00000168404	Green
ENSG00000168899	Green
ENSG00000169245	Green
ENSG00000169248	Green
ENSG00000169429	Green
ENSG00000169871	Green
ENSG00000169894	Green
ENSG00000170006	Green
ENSG00000170345	Green
ENSG00000170581	Green
ENSG00000171132	Green
ENSG00000171310	Green
ENSG00000171649	Green
ENSG00000172183	Green
ENSG00000172936	Green
ENSG00000173193	Green
ENSG00000173221	Green
ENSG00000173702	Green
ENSG00000173786	Green
ENSG00000173821	Green
ENSG00000174808	Green
ENSG00000174992	Green
ENSG00000177409	Green
ENSG00000177721	Green
ENSG00000177989	Green
ENSG00000178685	Green
ENSG00000178719	Green
ENSG00000179627	Green
ENSG00000179674	Green
ENSG00000180628	Green
ENSG00000181284	Green
ENSG00000181381	Green
ENSG00000182179	Green
ENSG00000182326	Green
ENSG00000183397	Green
ENSG00000183625	Green
ENSG00000184371	Green
ENSG00000184898	Green
ENSG00000184979	Green
ENSG00000185201	Green
ENSG00000185404	Green
ENSG00000185745	Green
ENSG00000185880	Green
ENSG00000185885	Green
ENSG00000186470	Green
ENSG00000186994	Green
ENSG00000187608	Green
ENSG00000188290	Green
ENSG00000188313	Green
ENSG00000189366	Green
ENSG00000196116	Green
ENSG00000196247	Green
ENSG00000196954	Green
ENSG00000197019	Green
ENSG00000197142	Green
ENSG00000197536	Green
ENSG00000197808	Green
ENSG00000198959	Green
ENSG00000204264	Green
ENSG00000204267	Green
ENSG00000204397	Green
ENSG00000204525	Green
ENSG00000204592	Green
ENSG00000205220	Green
ENSG00000205413	Green
ENSG00000206341	Green
ENSG00000206503	Green
ENSG00000213492	Green
ENSG00000213500	Green
ENSG00000213928	Green
ENSG00000214013	Green
ENSG00000214226	Green
ENSG00000214872	Green
ENSG00000215068	Green
ENSG00000215284	Green
ENSG00000217801	Green
ENSG00000221963	Green
ENSG00000223960	Green
ENSG00000225075	Green
ENSG00000225131	Green
ENSG00000225377	Green
ENSG00000225492	Green
ENSG00000225886	Green
ENSG00000225963	Green
ENSG00000226161	Green
ENSG00000228318	Green
ENSG00000228612	Green
ENSG00000229241	Green
ENSG00000229474	Green
ENSG00000229644	Green
ENSG00000229873	Green
ENSG00000230715	Green
ENSG00000230795	Green
ENSG00000231574	Green
ENSG00000231925	Green
ENSG00000232498	Green
ENSG00000233593	Green
ENSG00000234127	Green
ENSG00000234745	Green
ENSG00000238000	Green
ENSG00000238018	Green
ENSG00000240065	Green
ENSG00000240216	Green
ENSG00000243302	Green
ENSG00000243649	Green
ENSG00000243650	Green
ENSG00000245556	Green
ENSG00000245571	Green
ENSG00000248988	Green
ENSG00000250155	Green
ENSG00000254454	Green
ENSG00000254995	Green
ENSG00000255031	Green
ENSG00000257743	Green
ENSG00000258733	Green
ENSG00000259529	Green
ENSG00000260267	Green
ENSG00000260302	Green
ENSG00000261884	Green
ENSG00000261971	Green
ENSG00000263069	Green
ENSG00000263528	Green
ENSG00000266074	Green
ENSG00000267102	Green
ENSG00000267374	Green
ENSG00000267547	Green
ENSG00000267648	Green
ENSG00000267745	Green
ENSG00000268001	Green
ENSG00000268205	Green
ENSG00000269640	Green
ENSG00000271550	Green
ENSG00000271646	Green
ENSG00000272512	Green
ENSG00000272669	Green
ENSG00000272821	Green
ENSG00000272886	Green
ENSG00000279400	Green
ENSG00000279861	Green
ENSG00000280007	Green
ENSG00000000971	Tan
ENSG00000019582	Tan
ENSG00000023445	Tan
ENSG00000067221	Tan
ENSG00000070759	Tan
ENSG00000081041	Tan
ENSG00000081803	Tan
ENSG00000083817	Tan
ENSG00000093134	Tan
ENSG00000095380	Tan
ENSG00000100889	Tan
ENSG00000104432	Tan
ENSG00000107798	Tan
ENSG00000112096	Tan
ENSG00000115009	Tan
ENSG00000115271	Tan
ENSG00000118322	Tan
ENSG00000118503	Tan
ENSG00000121236	Tan
ENSG00000122641	Tan
ENSG00000124102	Tan
ENSG00000124406	Tan
ENSG00000128655	Tan
ENSG00000135378	Tan
ENSG00000136783	Tan
ENSG00000136826	Tan
ENSG00000137877	Tan
ENSG00000141655	Tan
ENSG00000141682	Tan
ENSG00000142102	Tan
ENSG00000144802	Tan
ENSG00000144820	Tan
ENSG00000147168	Tan
ENSG00000162542	Tan
ENSG00000162645	Tan
ENSG00000163734	Tan
ENSG00000163739	Tan
ENSG00000164761	Tan
ENSG00000165923	Tan
ENSG00000166016	Tan
ENSG00000166801	Tan
ENSG00000168497	Tan
ENSG00000171428	Tan
ENSG00000171729	Tan
ENSG00000171840	Tan
ENSG00000172123	Tan
ENSG00000173930	Tan
ENSG00000177738	Tan
ENSG00000183508	Tan
ENSG00000185022	Tan
ENSG00000185215	Tan
ENSG00000186198	Tan
ENSG00000187583	Tan
ENSG00000188641	Tan
ENSG00000196664	Tan
ENSG00000196776	Tan
ENSG00000197408	Tan
ENSG00000213886	Tan
ENSG00000227403	Tan
ENSG00000227619	Tan
ENSG00000228203	Tan
ENSG00000249740	Tan
ENSG00000251637	Tan
ENSG00000256043	Tan
ENSG00000260336	Tan
