# Supplementary material for: Novel interferon-sensitive genes unveiled by correlation-driven gene selection and systems biology
Source: Sci Rep. 2021 Sep 10;11:18043. doi: 10.1038/s41598-021-97258-8 (PMC8433181; doi:10.1038/s41598-021-97258-8)
Supplement: Supplementary file 4 — Supplementary Information 4. [file 41598_2021_97258_MOESM4_ESM.csv]

Module	GeneName	EnsembleGeneID	GeneType	Closeness	Eigenvector	Peripheral	Classification
Green	LAP3	ENSG00000002549	protein_coding	0.246841586	0.105976112	No	IFN_related_manual
Green	MAP3K14	ENSG00000006062	protein_coding	0.063567399	7.75E-06	Yes	discarted_as_peripheral
Green	MAPK8IP2	ENSG00000008735	protein_coding	0.108708995	5.14E-04	Yes	discarted_as_peripheral
Green	ETV7	ENSG00000010030	protein_coding	0.20023954	0.051188402	No	IFN_related_manual
Green	NUB1	ENSG00000013374	protein_coding	0.222412459	0.070422344	No	IFN_related_automatic
Green	TYMP	ENSG00000025708	protein_coding	0.115364312	0.001082994	Yes	discarted_as_peripheral
Green	BTN3A1	ENSG00000026950	protein_coding	0.229844662	0.080825001	No	IFN_related_manual
Green	ADAMTS6	ENSG00000049192	protein_coding	0.137478172	0.004836451	Yes	discarted_as_peripheral
Green	EIF2AK2	ENSG00000055332	protein_coding	0.208009875	0.07343626	No	IFN_related_automatic
Green	PARP12	ENSG00000059378	protein_coding	0.229104869	0.087045796	No	IFN_related_manual
Green	OGFR	ENSG00000060491	protein_coding	0.187139036	0.042584542	No	IFN_related_manual
Green	CASP8	ENSG00000064012	protein_coding	0.230036981	0.081883796	No	IFN_related_automatic
Green	SP100	ENSG00000067066	protein_coding	0.233803438	0.09798608	No	IFN_related_automatic
Green	IFI35	ENSG00000068079	protein_coding	0.185819884	0.037074834	No	IFN_related_automatic
Green	SIDT1	ENSG00000072858	protein_coding	0.145871515	0.020724807	No	novel
Green	GSDMB	ENSG00000073605	protein_coding	0.122285589	0.005722254	Yes	discarted_as_peripheral
Green	MAP2	ENSG00000078018	protein_coding	0.214489458	0.066088051	No	IFN_related_manual
Green	LAMP3	ENSG00000078081	protein_coding	0.209922407	0.060754657	No	IFN_related_manual
Green	CEACAM1	ENSG00000079385	protein_coding	0.209926411	0.06362772	No	IFN_related_manual
Green	ACHE	ENSG00000087085	protein_coding	0.115260768	0.001183534	Yes	discarted_as_peripheral
Green	EBF4	ENSG00000088881	protein_coding	0.126067785	0.001443363	Yes	discarted_as_peripheral
Green	OAS1	ENSG00000089127	protein_coding	0.239095971	0.101576693	No	IFN_related_automatic
Green	PSME1	ENSG00000092010	protein_coding	0.22181327	0.069015548	No	IFN_related_automatic
Green	RNF31	ENSG00000092098	protein_coding	0.151566617	0.013529049	Yes	discarted_as_peripheral
Green	GTPBP1	ENSG00000100226	protein_coding	0.224426736	0.072761461	No	IFN_related_manual
Green	APOL1	ENSG00000100342	protein_coding	0.229940733	0.082272567	No	IFN_related_automatic
Green	PSME2	ENSG00000100911	protein_coding	0.228863164	0.080346733	No	IFN_related_automatic
Green	REC8	ENSG00000100918	protein_coding	0.18159153	0.046024825	No	IFN_related_manual
Green	SAMHD1	ENSG00000101347	protein_coding	0.240869231	0.098996848	No	IFN_related_automatic
Green	SMPD3	ENSG00000103056	protein_coding	0.121254144	0.011339874	Yes	discarted_as_peripheral
Green	NBN	ENSG00000104320	protein_coding	0.156000364	0.013236931	Yes	discarted_as_peripheral
Green	GSDMD	ENSG00000104518	protein_coding	0.192100666	0.044307951	No	IFN_related_manual
Green	TNFRSF10A	ENSG00000104689	protein_coding	0.083035846	2.10E-04	Yes	discarted_as_peripheral
Green	PRKD2	ENSG00000105287	protein_coding	0.243907311	0.096943781	No	IFN_related_automatic
Green	NAPA	ENSG00000105402	protein_coding	0.189233304	0.041797813	No	IFN_related_manual
Green	PLEKHA4	ENSG00000105559	protein_coding	0.237724539	0.08267764	No	IFN_related_manual
Green	NAMPT	ENSG00000105835	protein_coding	0.196218846	0.054490227	No	IFN_related_manual
Green	ZC3HAV1	ENSG00000105939	protein_coding	0.1894203	0.051778335	No	IFN_related_automatic
Green	NOD1	ENSG00000106100	protein_coding	0.074524943	1.69E-04	Yes	discarted_as_peripheral
Green	TRIM14	ENSG00000106785	protein_coding	0.202982495	0.059833523	No	IFN_related_automatic
Green	TLE4	ENSG00000106829	protein_coding	0.158204611	0.011396846	Yes	discarted_as_peripheral
Green	AKNA	ENSG00000106948	protein_coding	0.061367388	3.29E-06	Yes	discarted_as_peripheral
Green	DDX58	ENSG00000107201	protein_coding	0.220371015	0.084601745	No	IFN_related_automatic
Green	PKD2L1	ENSG00000107593	protein_coding	0.080982622	0.001033569	Yes	discarted_as_peripheral
Green	CYTH1	ENSG00000108669	protein_coding	0.218883073	0.062759243	No	novel
Green	LGALS3BP	ENSG00000108679	protein_coding	0.25102536	0.107848249	No	IFN_related_manual
Green	DHX58	ENSG00000108771	protein_coding	0.169303017	0.033511382	No	IFN_related_automatic
Green	UNC93B1	ENSG00000110057	protein_coding	0.152754133	0.010491636	Yes	discarted_as_peripheral
Green	SLC15A3	ENSG00000110446	protein_coding	0.243581374	0.101347752	No	IFN_related_manual
Green	OAS3	ENSG00000111331	protein_coding	0.214785669	0.079761893	No	IFN_related_automatic
Green	OAS2	ENSG00000111335	protein_coding	0.24974089	0.111163557	No	IFN_related_automatic
Green	BTN3A3	ENSG00000111801	protein_coding	0.168682531	0.03328459	No	IFN_related_manual
Green	NCOA7	ENSG00000111912	protein_coding	0.211511895	0.069745146	No	IFN_related_manual
Green	TRIM38	ENSG00000112343	protein_coding	0.126910055	0.007968246	Yes	discarted_as_peripheral
Green	LNPEP	ENSG00000113441	protein_coding	0.211117922	0.074431002	No	IFN_related_automatic
Green	XRN1	ENSG00000114127	protein_coding	0.171768444	0.035393417	No	IFN_related_manual
Green	PFKFB4	ENSG00000114268	protein_coding	0.143265084	0.008351543	Yes	discarted_as_peripheral
Green	IFIH1	ENSG00000115267	protein_coding	0.216156157	0.081865668	No	IFN_related_automatic
Green	STAT1	ENSG00000115415	protein_coding	0.215235655	0.081973001	No	IFN_related_automatic
Green	FBXO6	ENSG00000116663	protein_coding	0.226724461	0.083261028	No	IFN_related_manual
Green	GBP3	ENSG00000117226	protein_coding	0.245690883	0.098774619	No	IFN_related_automatic
Green	GBP1	ENSG00000117228	protein_coding	0.23598711	0.086995773	No	IFN_related_automatic
Green	CDK18	ENSG00000117266	protein_coding	0.093409407	0.001444924	Yes	discarted_as_peripheral
Green	BLZF1	ENSG00000117475	protein_coding	0.205659671	0.059662931	No	novel
Green	AKAP7	ENSG00000118507	protein_coding	0.124289258	0.004709728	Yes	discarted_as_peripheral
Green	IFIT3	ENSG00000119917	protein_coding	0.232424565	0.098354898	No	IFN_related_automatic
Green	IFIT2	ENSG00000119922	protein_coding	0.248488189	0.105913945	No	IFN_related_automatic
Green	CD274	ENSG00000120217	protein_coding	0.1959364	0.051968992	No	IFN_related_manual
Green	MASTL	ENSG00000120539	protein_coding	0.23766853	0.095626906	No	IFN_related_manual
Green	KIAA1217	ENSG00000120549	protein_coding	0.160802014	0.009812185	Yes	discarted_as_peripheral
Green	TRIM25	ENSG00000121060	protein_coding	0.222545825	0.083830021	No	IFN_related_automatic
Green	BCL2L14	ENSG00000121380	protein_coding	0.129151387	0.005297245	Yes	discarted_as_peripheral
Green	TNFSF10	ENSG00000121858	protein_coding	0.218679764	0.065768309	No	IFN_related_automatic
Green	FMOD	ENSG00000122176	protein_coding	0.095230752	1.24E-04	Yes	discarted_as_peripheral
Green	NT5C3A	ENSG00000122643	protein_coding	0.173240642	0.028157664	No	IFN_related_manual
Green	OPTN	ENSG00000123240	protein_coding	0.201285028	0.042496212	No	IFN_related_manual
Green	NMI	ENSG00000123609	protein_coding	0.223154401	0.065858915	No	IFN_related_manual
Green	DNPEP	ENSG00000123992	protein_coding	0.20821589	0.048152775	No	novel
Green	ZNFX1	ENSG00000124201	protein_coding	0.229394347	0.094736233	No	IFN_related_manual
Green	MT2A	ENSG00000125148	protein_coding	0.112328862	0.001038033	Yes	discarted_as_peripheral
Green	IRF1	ENSG00000125347	protein_coding	0.156300553	0.012191127	Yes	discarted_as_peripheral
Green	RBCK1	ENSG00000125826	protein_coding	0.16648291	0.027688161	No	IFN_related_automatic
Green	IFI6	ENSG00000126709	protein_coding	0.190937499	0.0524683	No	IFN_related_automatic
Green	TICAM1	ENSG00000127666	protein_coding	0.149469127	0.019352656	Yes	discarted_as_peripheral
Green	APOL2	ENSG00000128335	protein_coding	0.250094727	0.099831067	No	IFN_related_manual
Green	APOBEC3F	ENSG00000128394	protein_coding	0.162634905	0.025236694	No	IFN_related_automatic
Green	PODXL	ENSG00000128567	protein_coding	0.090264677	2.09E-04	Yes	discarted_as_peripheral
Green	BST2	ENSG00000130303	protein_coding	0.248963862	0.108712189	No	IFN_related_automatic
Green	KLHDC7B	ENSG00000130487	protein_coding	0.159645314	0.02773493	No	IFN_related_manual
Green	HELZ2	ENSG00000130589	protein_coding	0.20307455	0.064766467	No	IFN_related_manual
Green	C19orf66	ENSG00000130813	protein_coding	0.223802328	0.074698821	No	IFN_related_manual
Green	CLUHP3	ENSG00000131797	transcribed_unprocessed_pseudogene	0.119010257	0.001850162	Yes	discarted_as_peripheral
Green	TRIM21	ENSG00000132109	protein_coding	0.236834706	0.094953679	No	IFN_related_automatic
Green	TRIM5	ENSG00000132256	protein_coding	0.227537738	0.070795171	No	IFN_related_automatic
Green	TRIM22	ENSG00000132274	protein_coding	0.239686584	0.086999625	No	IFN_related_automatic
Green	XAF1	ENSG00000132530	protein_coding	0.253950204	0.110976458	No	IFN_related_automatic
Green	ACY3	ENSG00000132744	protein_coding	0.126464615	0.004110434	Yes	discarted_as_peripheral
Green	EPSTI1	ENSG00000133106	protein_coding	0.210309988	0.070945188	No	IFN_related_manual
Green	RARRES3	ENSG00000133321	protein_coding	0.209019621	0.058065783	No	novel
Green	C14orf159	ENSG00000133943	protein_coding	0.112706064	0.003425728	Yes	discarted_as_peripheral
Green	RSAD2	ENSG00000134321	protein_coding	0.25544813	0.111037053	No	IFN_related_automatic
Green	CMPK2	ENSG00000134326	protein_coding	0.231342356	0.096927032	No	IFN_related_manual
Green	IL15RA	ENSG00000134470	protein_coding	0.147742555	0.016226763	Yes	discarted_as_peripheral
Green	CYP2J2	ENSG00000134716	protein_coding	0.17015823	0.016406249	Yes	discarted_as_peripheral
Green	OASL	ENSG00000135114	protein_coding	0.255580425	0.111582465	No	IFN_related_automatic
Green	TRAFD1	ENSG00000135148	protein_coding	0.176560068	0.029981403	No	IFN_related_automatic
Green	SP110	ENSG00000135899	protein_coding	0.226052184	0.093254648	No	IFN_related_automatic
Green	PHF11	ENSG00000136147	protein_coding	0.18374501	0.036137883	No	IFN_related_manual
Green	RTP4	ENSG00000136514	protein_coding	0.214314177	0.067679003	No	IFN_related_manual
Green	STX17	ENSG00000136874	protein_coding	0.179198384	0.03449256	No	IFN_related_manual
Green	CMTR1	ENSG00000137200	protein_coding	0.219309191	0.072997808	No	IFN_related_manual
Green	CPEB2	ENSG00000137449	protein_coding	0.061330776	3.88E-07	Yes	discarted_as_peripheral
Green	DDX60	ENSG00000137628	protein_coding	0.220528231	0.084146418	No	IFN_related_automatic
Green	CASP1	ENSG00000137752	protein_coding	0.165824912	0.023463817	No	IFN_related_automatic
Green	SQRDL	ENSG00000137767	protein_coding	0.134656915	0.010070354	Yes	discarted_as_peripheral
Green	TMEM62	ENSG00000137842	protein_coding	0.143139233	0.008596035	Yes	discarted_as_peripheral
Green	IFI44L	ENSG00000137959	protein_coding	0.238753243	0.099521682	No	IFN_related_automatic
Green	IFI44	ENSG00000137965	protein_coding	0.229250417	0.078821331	No	IFN_related_manual
Green	PNPT1	ENSG00000138035	protein_coding	0.233480797	0.095808841	No	IFN_related_manual
Green	PARP9	ENSG00000138496	protein_coding	0.202535318	0.066845007	No	IFN_related_automatic
Green	HERC6	ENSG00000138642	protein_coding	0.219958229	0.086298741	No	IFN_related_manual
Green	HERC5	ENSG00000138646	protein_coding	0.240158584	0.097583786	No	IFN_related_automatic
Green	ETV6	ENSG00000139083	protein_coding	0.129016916	0.003777507	Yes	discarted_as_peripheral
Green	NDUFA9	ENSG00000139180	protein_coding	0.077330233	4.39E-06	Yes	discarted_as_peripheral
Green	TAPBPL	ENSG00000139192	protein_coding	0.149584666	0.013778913	Yes	discarted_as_peripheral
Green	PML	ENSG00000140464	protein_coding	0.217696025	0.071758598	No	IFN_related_automatic
Green	HAPLN3	ENSG00000140511	protein_coding	0.16174765	0.024511663	No	IFN_related_manual
Green	MARVELD3	ENSG00000140832	protein_coding	0.08927658	4.57E-05	Yes	discarted_as_peripheral
Green	NLRC5	ENSG00000140853	protein_coding	0.242869859	0.09512601	No	IFN_related_automatic
Green	ZMYND15	ENSG00000141497	protein_coding	0.058744574	6.18E-06	Yes	discarted_as_peripheral
Green	ZCCHC2	ENSG00000141664	protein_coding	0.128065703	0.001794408	Yes	discarted_as_peripheral
Green	IFITM3	ENSG00000142089	protein_coding	0.224102878	0.090613499	No	IFN_related_automatic
Green	IL22RA1	ENSG00000142677	protein_coding	0.215754859	0.065197036	No	IFN_related_manual
Green	MOB3C	ENSG00000142961	protein_coding	0.209831279	0.066204831	No	novel
Green	NME7	ENSG00000143156	protein_coding	0.171139751	0.043839373	No	novel
Green	RFX5	ENSG00000143390	protein_coding	0.13639078	0.004374195	Yes	discarted_as_peripheral
Green	DUSP10	ENSG00000143507	protein_coding	0.104859395	0.004640053	Yes	discarted_as_peripheral
Green	GRIP2	ENSG00000144596	protein_coding	0.203919138	0.055311032	No	novel
Green	NR1I2	ENSG00000144852	protein_coding	0.13176008	0.004396167	Yes	discarted_as_peripheral
Green	OSMR	ENSG00000145623	protein_coding	0.213967477	0.069045022	No	IFN_related_automatic
Green	TMEM140	ENSG00000146859	protein_coding	0.162925983	0.022699313	No	IFN_related_manual
Green	SERPING1	ENSG00000149131	protein_coding	0.17716389	0.025919719	No	IFN_related_automatic
Green	GPR158	ENSG00000151025	protein_coding	0.223492207	0.075149968	No	novel
Green	SCLT1	ENSG00000151466	protein_coding	0.12464683	0.003000153	Yes	discarted_as_peripheral
Green	C4orf33	ENSG00000151470	protein_coding	0.180819972	0.041506186	No	IFN_related_manual
Green	RASGRP3	ENSG00000152689	protein_coding	0.235491974	0.078874722	No	IFN_related_manual
Green	IFIT5	ENSG00000152778	protein_coding	0.212267406	0.077993117	No	IFN_related_automatic
Green	TTC39B	ENSG00000155158	protein_coding	0.074434108	2.60E-04	Yes	discarted_as_peripheral
Green	SLC25A28	ENSG00000155287	protein_coding	0.199966428	0.054659013	No	IFN_related_manual
Green	MOV10	ENSG00000155363	protein_coding	0.217660837	0.062492717	No	IFN_related_automatic
Green	PIK3AP1	ENSG00000155629	protein_coding	0.226800742	0.071874857	No	IFN_related_automatic
Green	WHAMM	ENSG00000156232	protein_coding	0.11216525	5.87E-04	Yes	discarted_as_peripheral
Green	FAM122C	ENSG00000156500	protein_coding	0.118009965	0.005551021	Yes	discarted_as_peripheral
Green	UBE2L6	ENSG00000156587	protein_coding	0.245421679	0.102512263	No	IFN_related_automatic
Green	B3GNT7	ENSG00000156966	protein_coding	0.160941691	0.018883139	Yes	discarted_as_peripheral
Green	SUSD3	ENSG00000157303	protein_coding	0.106188771	0.001512491	Yes	discarted_as_peripheral
Green	MX1	ENSG00000157601	protein_coding	0.191612421	0.054332305	No	IFN_related_automatic
Green	TNFRSF14	ENSG00000157873	protein_coding	0.107436865	0.008314769	Yes	discarted_as_peripheral
Green	C1R	ENSG00000159403	protein_coding	0.182107202	0.034685642	No	IFN_related_automatic
Green	ADAR	ENSG00000160710	protein_coding	0.230742916	0.094332993	No	IFN_related_automatic
Green	MFSD12	ENSG00000161091	protein_coding	0.183547481	0.037931588	No	novel
Green	GBP4	ENSG00000162654	protein_coding	0.150053443	0.012084599	Yes	discarted_as_peripheral
Green	KCNT2	ENSG00000162687	protein_coding	0.17511694	0.026298627	No	novel
Green	ATF3	ENSG00000162772	protein_coding	0.140866482	0.011199238	Yes	discarted_as_peripheral
Green	NEURL3	ENSG00000163121	protein_coding	0.075068719	8.94E-05	Yes	discarted_as_peripheral
Green	CTSS	ENSG00000163131	protein_coding	0.146658687	0.023192428	No	IFN_related_automatic
Green	PPM1K	ENSG00000163644	protein_coding	0.211028469	0.069798402	No	IFN_related_manual
Green	IL17RC	ENSG00000163702	protein_coding	0.063512755	2.49E-07	Yes	discarted_as_peripheral
Green	CCR1	ENSG00000163823	protein_coding	0.132307474	0.004064014	Yes	discarted_as_peripheral
Green	DTX3L	ENSG00000163840	protein_coding	0.211369455	0.076331049	No	IFN_related_manual
Green	IL15	ENSG00000164136	protein_coding	0.215992743	0.071347535	No	IFN_related_automatic
Green	ELOVL7	ENSG00000164181	protein_coding	0.128598514	0.003724444	Yes	discarted_as_peripheral
Green	STARD4	ENSG00000164211	protein_coding	0.129389788	0.004657988	Yes	discarted_as_peripheral
Green	ERAP1	ENSG00000164307	protein_coding	0.240070887	0.094951354	No	IFN_related_automatic
Green	ERAP2	ENSG00000164308	protein_coding	0.235027716	0.08737836	No	IFN_related_automatic
Green	TLR3	ENSG00000164342	protein_coding	0.237475884	0.085464716	No	IFN_related_automatic
Green	CASP7	ENSG00000165806	protein_coding	0.252034842	0.099869221	No	IFN_related_manual
Green	IFI27	ENSG00000165949	protein_coding	0.228435976	0.075843796	No	IFN_related_automatic
Green	C2	ENSG00000166278	protein_coding	0.115101928	0.001324776	Yes	discarted_as_peripheral
Green	PLEKHA7	ENSG00000166689	protein_coding	0.181994942	0.028800027	No	novel
Green	B2M	ENSG00000166710	protein_coding	0.254246346	0.104347132	No	IFN_related_automatic
Green	RILP	ENSG00000167705	protein_coding	0.077613107	3.17E-05	Yes	discarted_as_peripheral
Green	TRANK1	ENSG00000168016	protein_coding	0.206920207	0.061357666	No	IFN_related_manual
Green	BATF2	ENSG00000168062	protein_coding	0.230154423	0.089705303	No	IFN_related_manual
Green	PXK	ENSG00000168297	protein_coding	0.187607816	0.039327201	No	IFN_related_manual
Green	IRF2	ENSG00000168310	protein_coding	0.163168308	0.033039335	No	IFN_related_automatic
Green	TAP1	ENSG00000168394	protein_coding	0.244164696	0.104958609	No	IFN_related_automatic
Green	MLKL	ENSG00000168404	protein_coding	0.190639503	0.041570615	No	IFN_related_manual
Green	VAMP5	ENSG00000168899	protein_coding	0.126530198	0.001755142	Yes	discarted_as_peripheral
Green	CXCL10	ENSG00000169245	protein_coding	0.225980679	0.066115357	No	IFN_related_automatic
Green	CXCL11	ENSG00000169248	protein_coding	0.224847746	0.068350129	No	IFN_related_manual
Green	CXCL8	ENSG00000169429	protein_coding	0.180503337	0.038263079	No	IFN_related_automatic
Green	TRIM56	ENSG00000169871	protein_coding	0.158939171	0.013484839	Yes	discarted_as_peripheral
Green	MUC3A	ENSG00000169894	protein_coding	0.141970213	0.018019892	Yes	discarted_as_peripheral
Green	STAT2	ENSG00000170581	protein_coding	0.254507075	0.111166485	No	IFN_related_automatic
Green	PRKCE	ENSG00000171132	protein_coding	0.119513241	0.003217673	Yes	discarted_as_peripheral
Green	ISG20	ENSG00000172183	protein_coding	0.230192959	0.07103809	No	IFN_related_automatic
Green	MYD88	ENSG00000172936	protein_coding	0.235515184	0.079775892	No	IFN_related_automatic
Green	PARP14	ENSG00000173193	protein_coding	0.231351844	0.098663017	No	IFN_related_manual
Green	GLRX	ENSG00000173221	protein_coding	0.073629908	5.54E-05	Yes	discarted_as_peripheral
Green	MUC13	ENSG00000173702	protein_coding	0.14855824	0.005796627	Yes	discarted_as_peripheral
Green	CNP	ENSG00000173786	protein_coding	0.243430043	0.090107851	No	IFN_related_manual
Green	RNF213	ENSG00000173821	protein_coding	0.245763028	0.094950333	No	IFN_related_manual
Green	BTC	ENSG00000174808	protein_coding	0.124246639	0.020059366	No	IFN_related_automatic
Green	SAMD9L	ENSG00000177409	protein_coding	0.247699484	0.102993734	No	IFN_related_manual
Green	ANXA2R	ENSG00000177721	protein_coding	0.110534574	0.006735148	Yes	discarted_as_peripheral
Green	ODF3B	ENSG00000177989	protein_coding	0.15850575	0.012157131	Yes	discarted_as_peripheral
Green	PARP10	ENSG00000178685	protein_coding	0.243570578	0.104663603	No	IFN_related_automatic
Green	GRINA	ENSG00000178719	protein_coding	0.17061791	0.025306124	No	novel
Green	ZBTB42	ENSG00000179627	protein_coding	0.11904427	0.003459392	Yes	discarted_as_peripheral
Green	PCGF5	ENSG00000180628	protein_coding	0.146280175	0.013818626	Yes	discarted_as_peripheral
Green	DDX60L	ENSG00000181381	protein_coding	0.229576082	0.089804649	No	IFN_related_manual
Green	UBA7	ENSG00000182179	protein_coding	0.247492498	0.093210287	No	IFN_related_automatic
Green	C1S	ENSG00000182326	protein_coding	0.229905341	0.077775717	No	IFN_related_automatic
Green	CSF1	ENSG00000184371	protein_coding	0.127961231	0.003788824	Yes	discarted_as_peripheral
Green	RBM43	ENSG00000184898	protein_coding	0.207805949	0.060915463	No	IFN_related_manual
Green	USP18	ENSG00000184979	protein_coding	0.231144753	0.095446236	No	IFN_related_automatic
Green	IFITM2	ENSG00000185201	protein_coding	0.120251538	0.005220023	Yes	discarted_as_peripheral
Green	SP140L	ENSG00000185404	protein_coding	0.244760085	0.089951858	No	IFN_related_manual
Green	IFIT1	ENSG00000185745	protein_coding	0.203589234	0.068312302	No	IFN_related_automatic
Green	TRIM69	ENSG00000185880	protein_coding	0.206630868	0.065944552	No	IFN_related_manual
Green	IFITM1	ENSG00000185885	protein_coding	0.224227802	0.077266037	No	IFN_related_automatic
Green	BTN3A2	ENSG00000186470	protein_coding	0.227060006	0.081003323	No	IFN_related_manual
Green	ISG15	ENSG00000187608	protein_coding	0.214715573	0.080647588	No	IFN_related_automatic
Green	HES4	ENSG00000188290	protein_coding	0.104429732	1.86E-04	Yes	discarted_as_peripheral
Green	PLSCR1	ENSG00000188313	protein_coding	0.221182654	0.088024355	No	IFN_related_automatic
Green	TDRD7	ENSG00000196116	protein_coding	0.223540063	0.075630113	No	IFN_related_manual
Green	ZNF107	ENSG00000196247	protein_coding	0.163147779	0.025969006	No	novel
Green	CASP4	ENSG00000196954	protein_coding	0.211185931	0.055913627	No	IFN_related_automatic
Green	SERTAD1	ENSG00000197019	protein_coding	0.073742454	1.01E-04	Yes	discarted_as_peripheral
Green	ACSL5	ENSG00000197142	protein_coding	0.084314162	7.94E-05	Yes	discarted_as_peripheral
Green	C5orf56	ENSG00000197536	protein_coding	0.18852751	0.045280699	No	IFN_related_manual
Green	TGM2	ENSG00000198959	protein_coding	0.196414396	0.049686186	No	IFN_related_automatic
Green	PSMB8	ENSG00000204264	protein_coding	0.22843768	0.080624864	No	IFN_related_automatic
Green	TAP2	ENSG00000204267	protein_coding	0.238860835	0.094357088	No	IFN_related_automatic
Green	CARD16	ENSG00000204397	protein_coding	0.140689683	0.009411601	Yes	discarted_as_peripheral
Green	HLA-C	ENSG00000204525	protein_coding	0.200895397	0.051779605	No	IFN_related_automatic
Green	HLA-E	ENSG00000204592	protein_coding	0.224749519	0.073800802	No	IFN_related_automatic
Green	PSMB10	ENSG00000205220	protein_coding	0.167105463	0.022798637	No	IFN_related_automatic
Green	SAMD9	ENSG00000205413	protein_coding	0.23935225	0.10259074	No	IFN_related_manual
Green	HLA-H	ENSG00000206341	unprocessed_pseudogene	0.177160522	0.03389293	No	IFN_related_manual
Green	HLA-A	ENSG00000206503	protein_coding	0.133822812	0.004203309	Yes	discarted_as_peripheral
Green	LAP3P2	ENSG00000213500	processed_pseudogene	0.180753505	0.053195067	No	novel
Green	IRF9	ENSG00000213928	protein_coding	0.173969903	0.038680401	No	IFN_related_automatic
Green	GANC	ENSG00000214013	protein_coding	0.070252959	6.57E-05	Yes	discarted_as_peripheral
Green	C17orf67	ENSG00000214226	protein_coding	0.119187477	0.002344829	Yes	discarted_as_peripheral
Green	SMTNL1	ENSG00000214872	protein_coding	0.191905032	0.053213816	No	novel
Green	AC025171.1	ENSG00000215068	antisense	0.068534027	8.07E-05	Yes	discarted_as_peripheral
Green	APOL6	ENSG00000221963	protein_coding	0.246034189	0.105711676	No	IFN_related_manual
Green	AC009948.5	ENSG00000223960	antisense	0.189141107	0.056868635	No	novel
Green	PSME2P2	ENSG00000225131	processed_pseudogene	0.199006257	0.052494377	No	novel
Green	NRSN2-AS1	ENSG00000225377	antisense	0.085426025	5.34E-04	Yes	discarted_as_peripheral
Green	GBP1P1	ENSG00000225492	transcribed_unprocessed_pseudogene	0.123289726	0.007141426	Yes	discarted_as_peripheral
Green	RP11-288L9.4	ENSG00000225886	antisense	0.187706232	0.050173867	No	IFN_related_manual
Green	AC009950.2	ENSG00000225963	antisense	0.199429251	0.065825321	No	novel
Green	AP001610.5	ENSG00000228318	antisense	0.204791714	0.070108816	No	novel
Green	PNPT1P1	ENSG00000229241	processed_pseudogene	0.190170213	0.058537211	No	novel
Green	PATL2	ENSG00000229474	protein_coding	0.174053225	0.04639047	No	novel
Green	NAMPTL	ENSG00000229644	processed_pseudogene	0.193361923	0.052664574	No	novel
Green	RP11-274B21.4	ENSG00000230715	processed_pseudogene	0.055135844	4.63E-06	Yes	discarted_as_peripheral
Green	HLA-K	ENSG00000230795	unprocessed_pseudogene	0.163235097	0.024861276	No	novel
Green	TAPBP	ENSG00000231925	protein_coding	0.228586686	0.081228063	No	IFN_related_automatic
Green	RP5-1011O1.2	ENSG00000232498	antisense	0.080383875	1.99E-04	Yes	discarted_as_peripheral
Green	TRIM26	ENSG00000234127	protein_coding	0.207711222	0.053328767	No	IFN_related_automatic
Green	HLA-B	ENSG00000234745	protein_coding	0.229662869	0.080813542	No	IFN_related_automatic
Green	RP11-274E7.2	ENSG00000238000	processed_pseudogene	0.211860234	0.061567478	No	novel
Green	PSMB9	ENSG00000240065	protein_coding	0.24366183	0.092806607	No	IFN_related_automatic
Green	RP11-274B21.2	ENSG00000243302	processed_pseudogene	0.057500115	2.60E-06	Yes	discarted_as_peripheral
Green	CFB	ENSG00000243649	protein_coding	0.081785751	2.52E-04	Yes	discarted_as_peripheral
Green	RN7SL834P	ENSG00000243650	misc_RNA	0.133006915	0.018869372	Yes	discarted_as_peripheral
Green	SCAMP1-AS1	ENSG00000245556	lincRNA	0.104106124	0.005351879	Yes	discarted_as_peripheral
Green	AP001258.4	ENSG00000245571	lincRNA	0.126054686	0.004397237	Yes	discarted_as_peripheral
Green	RP11-468E2.4	ENSG00000259529	protein_coding	0.15012136	0.024527613	No	IFN_related_automatic
Green	RP11-973H7.1	ENSG00000260302	lincRNA	0.096200381	0.001873162	Yes	discarted_as_peripheral
Green	CTD-2047H16.4	ENSG00000263069	antisense	0.091192264	0.002640277	Yes	discarted_as_peripheral
Green	IKBKE	ENSG00000263528	protein_coding	0.142882951	0.004834677	Yes	discarted_as_peripheral
Green	BAHCC1	ENSG00000266074	protein_coding	0.13060528	0.001079202	Yes	discarted_as_peripheral
Green	CTD-2521M24.9	ENSG00000269640	lincRNA	0.240616473	0.092916161	No	IFN_related_manual
Green	BNIP3P11	ENSG00000271550	processed_pseudogene	0.087365356	3.39E-04	Yes	discarted_as_peripheral
Green	RP11-54O7.17	ENSG00000272512	lincRNA	0.147850379	0.028382566	No	novel
Green	DCP1A	ENSG00000272886	protein_coding	0.136034284	0.006187527	Yes	discarted_as_peripheral
Green	AC008079.10	ENSG00000280007	antisense	0.069585032	9.70E-05	Yes	discarted_as_peripheral
Tan	CFH	ENSG00000000971	protein_coding	0.208253108	0.288528055	No	IFN_related_automatic
Tan	BIRC3	ENSG00000023445	protein_coding	0.152159792	0.138114542	No	IFN_related_automatic
Tan	STOML1	ENSG00000067221	protein_coding	0.130676031	0.09908808	No	novel
Tan	CXCL2	ENSG00000081041	protein_coding	0.133377738	0.067603692	No	IFN_related_automatic
Tan	VNN3	ENSG00000093134	protein_coding	0.15462185	0.159602374	No	IFN_related_manual
Tan	NANS	ENSG00000095380	protein_coding	0.132035409	0.086724579	No	novel
Tan	PCK2	ENSG00000100889	protein_coding	0.141503654	0.109922789	No	IFN_related_manual
Tan	IL7	ENSG00000104432	protein_coding	0.163914175	0.176232323	No	IFN_related_manual
Tan	LIPA	ENSG00000107798	protein_coding	0.203175597	0.280185908	No	IFN_related_automatic
Tan	SOD2	ENSG00000112096	protein_coding	0.198212525	0.25683105	No	IFN_related_manual
Tan	CCL20	ENSG00000115009	protein_coding	0.187745604	0.22917369	No	IFN_related_automatic
Tan	GCA	ENSG00000115271	protein_coding	0.158766491	0.176857919	No	IFN_related_manual
Tan	ATP10B	ENSG00000118322	protein_coding	0.1262987	0.093177997	No	novel
Tan	TNFAIP3	ENSG00000118503	protein_coding	0.166023064	0.154663488	No	IFN_related_automatic
Tan	TRIM6	ENSG00000121236	protein_coding	0.184096148	0.235374123	No	IFN_related_manual
Tan	INHBA	ENSG00000122641	protein_coding	0.102087152	0.050586876	No	IFN_related_manual
Tan	ATP8A1	ENSG00000124406	protein_coding	0.135206262	0.097911425	No	IFN_related_manual
Tan	PRRG4	ENSG00000135378	protein_coding	0.122164945	0.067685507	No	novel
Tan	NIPSNAP3A	ENSG00000136783	protein_coding	0.169441056	0.190861166	No	novel
Tan	SPTBN5	ENSG00000137877	protein_coding	0.15483781	0.155907214	No	IFN_related_manual
Tan	TNFRSF11A	ENSG00000141655	protein_coding	0.151460045	0.127883583	No	IFN_related_automatic
Tan	PMAIP1	ENSG00000141682	protein_coding	0.203018025	0.270569861	No	IFN_related_manual
Tan	ATHL1	ENSG00000142102	protein_coding	0.150161292	0.133258983	No	novel
Tan	NFKBIZ	ENSG00000144802	protein_coding	0.172202013	0.15745303	No	IFN_related_automatic
Tan	GPR128	ENSG00000144820	protein_coding	0.115496227	0.0728563	No	novel
Tan	TMCO4	ENSG00000162542	protein_coding	0.125966053	0.082562499	No	novel
Tan	GBP2	ENSG00000162645	protein_coding	0.166696601	0.175455019	No	IFN_related_manual
Tan	CXCL1	ENSG00000163739	protein_coding	0.140776671	0.085937761	No	IFN_related_automatic
Tan	AGBL2	ENSG00000165923	protein_coding	0.104189999	0.065924302	No	novel
Tan	ABTB2	ENSG00000166016	protein_coding	0.130669226	0.073767707	No	IFN_related_manual
Tan	FAM111A	ENSG00000166801	protein_coding	0.203205851	0.281017154	No	IFN_related_manual
Tan	SDPR	ENSG00000168497	protein_coding	0.153764232	0.152868837	No	IFN_related_manual
Tan	SLFN12	ENSG00000172123	protein_coding	0.141521843	0.122315012	No	IFN_related_manual
Tan	SLCO4C1	ENSG00000173930	protein_coding	0.120313216	0.062255494	No	IFN_related_manual
Tan	TNFAIP2	ENSG00000185215	protein_coding	0.151119575	0.133611843	No	IFN_related_manual
Tan	PLEKHN1	ENSG00000187583	protein_coding	0.092999834	0.046961054	No	novel
Tan	DPYD	ENSG00000188641	protein_coding	0.153642166	0.1299005	No	IFN_related_manual
Tan	TLR7	ENSG00000196664	protein_coding	0.132739569	0.100283638	No	IFN_related_automatic
Tan	CD47	ENSG00000196776	protein_coding	0.154378804	0.135411993	No	IFN_related_automatic
Tan	AC009299.3	ENSG00000227403	lincRNA	0.109916834	0.059511922	No	novel
Tan	RNF144A-AS1	ENSG00000228203	processed_transcript	0.111994798	0.072721019	No	novel
Tan	RP11-395B7.7	ENSG00000260336	sense_overlapping	0.14801089	0.140429541	No	novel
Tan	CD74	ENSG00000019582	protein_coding	0.071491216	0.005177548	Yes	discarted_as_peripheral
Tan	IL2RG	ENSG00000147168	protein_coding	0.091325963	0.018062755	Yes	discarted_as_peripheral
Tan	TNFRSF11B	ENSG00000164761	protein_coding	0.108318728	0.020469727	No	IFN_related_manual
Tan	CYP2B6	ENSG00000197408	protein_coding	0.099967504	0.021095663	No	IFN_related_manual
Tan	CADPS2	ENSG00000081803	protein_coding	0.122082847	0.021566868	No	novel
Tan	CXCL3	ENSG00000163734	protein_coding	0.112225	0.036597222	No	IFN_related_automatic
Tan	TMEM51	ENSG00000171729	protein_coding	0.127903008	0.043761492	No	IFN_related_manual
Tan	MAFF	ENSG00000185022	protein_coding	0.098585769	0.012566932	Yes	discarted_as_peripheral
Tan	CTSO	ENSG00000256043	protein_coding	0.100041319	0.028340813	No	IFN_related_manual
Tan	KLF4	ENSG00000136826	protein_coding	0.079025606	0.003240423	Yes	discarted_as_peripheral
Tan	RP11-492E3.2	ENSG00000227619	antisense	0.076053571	0.015939755	Yes	discarted_as_peripheral
Tan	UBD	ENSG00000213886	protein_coding	0.072127145	0.00368002	Yes	discarted_as_peripheral
